# Supplementary material for: Type II alveolar epithelial cell aryl hydrocarbon receptor protects against allergic airway inflammation through controlling cell autophagy
Source: Front Immunol. 2022 Jul 22;13:964575. doi: 10.3389/fimmu.2022.964575 (PMC9355649; doi:10.3389/fimmu.2022.964575)
Supplement: Supplementary file 2 [file DataSheet_2.xlsx]

## Sheet: RNA-Seq data used for analysis_
gene_id	FPKM.AhR_CRE1	FPKM.AhR_CRE2	FPKM.AhR_CRE3	FPKM.AhR_PBS1	FPKM.AhR_PBS2	FPKM.AhR_PBS3	FPKM.WT_CRE1	FPKM.WT_CRE2	FPKM.WT_CRE3	FPKM.WT_PBS1	FPKM.WT_PBS2	FPKM.WT_PBS3	count.AhR_CRE1	count.AhR_CRE2	count.AhR_CRE3	count.AhR_PBS1	count.AhR_PBS2	count.AhR_PBS3	count.WT_CRE1	count.WT_CRE2	count.WT_CRE3	count.WT_PBS1	count.WT_PBS2	count.WT_PBS3
ENSMUSG00000000001	70.331	66.7786	74.0522	68.2709	65.4567	75.066536	68.8602	71.1191	66.4127	65.4731	60.5156	64.6528	19562	17806	21168	18891	19230	20191	19714	19603	18363	17554	15114	18511
ENSMUSG00000000003	0.0001	0.0001	0.0001	0.0001	0.0001	0.0001	0.0001	0.0001	0.0001	0.0001	0.0001	0.0001	0	0	0	0	0	0	0	0	0	0	0	0
ENSMUSG00000000028	4.17521	3.35173	2.94136	2.99028	3.66395	2.651255089	2.88494	2.34998	3.00066	2.90721	2.44924	3.03382	1250	962	905	891	1158	768	889	698	893	839	660	935
ENSMUSG00000000031	0.126556	0.825072	0.0862215	0.171573	0.6851	0.064369513	0.200452	0.712344	1.08915	0.401291	0.691689	0.328275	28	167	19	37	154	14	45	150	229	82	131	72
ENSMUSG00000000037	0.0253895	0.0710113	0.0384953	0.0141177	0.081978	0.007501329	0.00674756	0.013955	0.00683157	0.0208152	0.0400018	0.0211163	14	36	21	8	45	4	5	8	4	11	20	12
ENSMUSG00000000049	0.0276649	0.0001	0.0328861	0.0246523	0.166295	0.050903407	0.0268773	0.0001	0.0001	0.163009	0.0001	0.0654726	4	0	6	4	25	8	4	0	0	22	0	10
ENSMUSG00000000056	3.61858	3.42471	2.94056	2.89254	3.63849	2.995700949	2.9662	4.16613	3.70262	3.11057	3.46518	3.49144	1485	1347	1241	1182	1576	1190	1252	1693	1511	1231	1277	1475
ENSMUSG00000000058	42.5692	48.0513	54.4041	52.0681	58.7557	62.21524436	50.3953	50.1682	52.9909	54.2004	59.3032	64.4826	12106	13101	15900	14731	17649	17110	14752	14139	14981	14857	15144	18876
ENSMUSG00000000078	119.801	103.563	144.675	119.821	108.828	151.9402664	124.436	116.729	106.8	119.834	104.082	109.371	44854	37172	55671	44632	43036	55012	47956	43312	39750	43250	34993	42153
ENSMUSG00000000085	4.46229	4.47105	4.00432	3.61682	3.90964	3.583489876	3.97928	4.75236	4.4397	3.18315	3.89859	4.07486	2947	2833	2719	2378	2729	2289	2707	3110	2915	2028	2315	2771
ENSMUSG00000000088	42.0235	44.4222	46.1022	53.2567	29.6998	46.08387918	48.0986	31.0039	55.4525	48.4385	43.5248	61.8756	7530	7631	8490	9493	5621	7985	8870	5506	9876	8365	7002	11412
ENSMUSG00000000093	0.507294	0.739463	0.173137	0.422262	0.949194	0.462149	0.780582	0.263149	0.688228	1.01738	0.552269	0.644637	157	220	56	130	310	139	249	81	212	304	154	206
ENSMUSG00000000094	0.632677	0.779909	0.333614	0.448657	0.886487	0.301575504	0.851901	0.509708	0.583529	1.52485	0.447482	0.590402	184	217	100	130	272	85	255	147	169	427	117	177
ENSMUSG00000000103	0.0001	0.0001	0.0001	0.0001	0.0001	0.0001	0.0001	0.0001	0.0001	0.0001	0.0001	0.0001	0	0	0	0	0	0	0	0	0	0	0	0
ENSMUSG00000000120	0.11499	0.066742	0.074709	0.012863	0.120857	0.085217	0.049774	0.045195	0.038528	0.059411	0.113808	0.111751	34	19	23	4	38	25	16	14	12	17	31	34
ENSMUSG00000000125	0.064462	0.029908	0.041848	0.028769	0.027146	0.0001	0.0001	0.0001	0.028843	0.0001	0.031931	0.0001	17	8	12	8	8	0	0	0	8	0	8	0
ENSMUSG00000000126	5.62047	4.83271	5.16899	6.18438	6.44614	6.31300649	4.72548	4.71712	5.65312	5.06945	6.20888	6.42602	1596	1316	1508	1748	1933	1733	1382	1328	1596	1388	1583	1879
ENSMUSG00000000127	3.71128	4.3893	4.29744	4.44376	4.66946	4.277538557	3.90343	4.18367	3.82248	3.63574	4.1926	3.94992	1483	1681	1764	1765	1970	1654	1605	1656	1518	1400	1504	1625
ENSMUSG00000000131	4.13458	3.9703	3.83618	4.05789	3.68965	3.397131316	4.78754	4.91055	4.50186	4.34954	2.78725	2.89735	5971	5496	5692	5828	5628	4744	7112	7027	6462	6053	3615	4307
ENSMUSG00000000134	7.19831	7.63378	6.56615	6.68688	7.09853	6.607497698	7.51611	7.45251	6.8101	6.66397	6.41087	6.48173	5688	5784	5335	5257	5925	5052	6115	5838	5349	5079	4552	5274
ENSMUSG00000000142	0.908122	0.73565	0.79193	0.873166	0.72299	0.798158332	0.933002	1.03973	0.854839	1.28302	0.773742	0.743113	428	332	384	410	360	365	453	486	401	582	328	360
ENSMUSG00000000148	2.88387	2.91946	2.77966	3.30649	2.97254	2.857427742	2.92001	3.01157	2.616	2.93221	2.92582	2.90733	1521	1478	1507	1736	1656	1459	1587	1575	1373	1491	1386	1578
ENSMUSG00000000149	17.339	15.803	15.7604	16.8493	16.5773	13.801984	15.0337	14.537	14.8448	14.9448	16.8743	16.1715	5051	4413	4718	4883	5100	3888	4508	4197	4299	4196	4414	4849
ENSMUSG00000000154	6.3199	5.43958	6.49588	6.26656	7.79934	5.182465363	4.11866	6.73921	5.65608	5.27123	8.50722	7.30703	918	756	970	905	1195	727	615	968	815	739	1108	1092
ENSMUSG00000000157	0.0930513	0.21134	0.12017	0.252157	0.203273	0.240173713	0.151248	0.139706	0.234896	0.139011	0.17213	0.149861	36	76	47	93	80	87	58	53	87	50	59	58
ENSMUSG00000000159	14.6439	15.8935	14.3622	15.9826	17.5535	17.58531047	14.4843	18.8459	16.5958	14.5118	18.8867	17.7417	3152	3280	3178	3424	3992	3661	3209	4020	3551	3013	3651	3930
ENSMUSG00000000167	2.85722	2.09599	1.8027	3.0265	2.18252	1.607062674	2.08729	1.86473	1.61547	1.79368	2.45051	2.00699	689	484	447	725	556	375	517	445	387	417	530	498
ENSMUSG00000000168	21.5944	21.5392	21.1329	22.7125	17.9896	19.02655204	20.8123	20.3314	21.1402	20.0227	20.0967	20.7109	8999	8606	9050	9416	7919	7669	8928	8396	8757	8044	7521	8884
ENSMUSG00000000171	97.7999	103.385	98.1161	93.5029	103.829	97.77314	96.0064	103.114	99.927	96.1321	108.428	103.067	10266	10404	10584	9764	11511	9925	10373	10726	10427	9727	10220	11137
ENSMUSG00000000182	0.04862	0.0001	0.0001	0.0001	0.0001	0.0001	0.0001	0.0001	0.0001	0.0001	0.0001	0.0001	8	0	0	0	0	0	0	0	0	0	0	0
ENSMUSG00000000183	0.0001	0.0001	0.0001	0.0001	0.0001	0.0001	0.0001	0.0001	0.0001	0.0001	0.0001	0.0001	0	0	0	0	0	0	0	0	0	0	0	0
ENSMUSG00000000184	11.2802	8.93624	9.61472	12.5313	9.98345	10.23701611	10.1694	7.602	7.53922	10.5997	6.43209	7.55756	9052	6877	7930	10004	8462	7944	8400	6045	6015	8199	4635	6243
ENSMUSG00000000194	6.71491	6.44525	6.55398	7.44512	7.19298	6.722500125	7.0115	7.38116	7.14774	7.29092	7.42476	7.19	7315	6731	7335	8068	8275	7081	7862	7966	7740	7655	7262	8060
ENSMUSG00000000197	0.0001	0.0001	0.0001	0.00281976	0.0001	0.006198052	0.0001	0.0001	0.0001	0.0001	0.0001	0.0001	0	0	0	4	0	8	0	0	0	0	0	0
ENSMUSG00000000202	0.120471	0.0934577	0.0199564	0.107027	0.0654554	0.0001	0.0232152	0.0576522	0.166784	0.057062	0.0693425	0.0905653	33	25	6	30	19	0	7	16	47	17	17	27
ENSMUSG00000000204	0.0110852	0.02901	0.00679869	0.0447282	0.0104951	0.0001	0.031695	0.0784591	0.047504	0.046163	0.0123892	0.0001	4	10	3	16	4	0	12	27	16	16	4	0
ENSMUSG00000000214	0.017596	0.0001	0.0001	0.0001	0.0001	0.0001	0.0001	0.0001	0.0001	0.0001	0.0001	0.0001	4	0	0	0	0	0	0	0	0	0	0	0
ENSMUSG00000000215	0.0001	0.0001	0.0001	0.0001	0.0001	0.0001	0.0001	0.0001	0.0001	0.0001	0.0001	0.0001	0	0	0	0	0	0	0	0	0	0	0	0
ENSMUSG00000000216	22.8339	23.8488	18.5644	27.9921	33.1264	23.607008	11.4416	13.6486	18.6938	15.1027	19.265	22.2736	5824	5831	4866	7103	8924	5822	3004	3450	4740	3713	4412	5848
ENSMUSG00000000223	0.00515565	0.00535897	0.0001	0.0001	0.00974524	0.0001	0.00969836	0.0104051	0.00518628	0.0106595	0.0001	0.0001	4	4	0	0	8	0	8	8	4	8	0	0
ENSMUSG00000000244	0.44354	0.151773	0.0729553	0.372755	0.165057	0.166415439	0.463258	0.111768	0.0400716	0.606866	0.0959135	0.0398807	240	81	43	201	95	88	257	62	23	315	49	23
ENSMUSG00000000247	0.0001	0.0001	0.0275357	0.0001	0.0001	0.020429553	0.0097522	0.0001	0.0001	0.0001	0.011179	0.0001	0	0	11	0	0	8	4	0	0	0	4	0
ENSMUSG00000000248	0.0001	0.0001	0.0183435	0.0444339	0.0219974	0.0001	0.0599797	0.0468896	0.0001	0.137717	0.0001	0.0001	0	0	5	12	6	0	15	12	0	33	0	0
ENSMUSG00000000253	6.64888	9.00319	5.53142	8.81751	12.8112	8.875094723	7.5092	8.56642	9.81442	11.447	21.1165	16.0533	1318	1711	1128	1738	2682	1701	1533	1683	1934	2187	3757	3275
ENSMUSG00000000263	0.0001	0.0001	0.0001	0.0001	0.0001	0.0001	0.0177478	0.0184329	0.0001	0.0307175	0.0001	0.0001	0	0	0	0	0	0	4	4	0	7	0	0
ENSMUSG00000000266	10.7831	11.3591	13.1215	7.22312	6.51013	7.079011171	13.035	14.9891	13.141	7.13762	6.83559	7.18038	7462	7536	9332	4973	4759	4738	9284	10279	9040	4761	4249	5115
ENSMUSG00000000275	14.7494	14.001	14.7575	14.975	13.1088	13.65938038	14.4623	15.0961	13.7244	14.4053	12.7534	12.2783	7237	6586	7442	7310	6794	6482	7305	7341	6695	6814	5619	6202
ENSMUSG00000000276	1.99021	2.53061	3.06628	2.94547	2.58699	3.110325683	3.27304	2.99132	3.20571	1.85146	2.65825	2.08204	1425	1736	2255	2097	1955	2152	2411	2122	2280	1277	1709	1534
ENSMUSG00000000278	44.7757	46.2327	43.6433	39.7056	42.3283	41.626499	51.8649	48.2841	41.286	52.1228	50.4168	43.4743	8006	7925	8020	7063	7994	7198	9546	8556	7339	8984	8095	8002
ENSMUSG00000000282	5.56082	5.35045	4.93039	6.20721	5.94845	5.763530033	6.3423	5.60111	5.39608	6.41514	5.64498	5.35618	2195	2025	2000	2437	2480	2200	2577	2191	2117	2440	2001	2176
ENSMUSG00000000290	13.7788	3.80999	3.38796	15.3007	3.44174	3.829644849	18.2209	3.47359	1.38468	19.2851	3.36132	1.78241	3587	951	907	3962	946	964	4882	897	359	4839	787	478
ENSMUSG00000000295	2.95004	3.27524	3.48713	2.75684	2.95828	2.673570372	2.55532	2.72502	2.73383	2.93583	2.93322	2.84729	884	941	1073	821	938	776	789	810	816	849	790	879
ENSMUSG00000000296	2.41461	2.54629	1.55629	1.83897	1.74272	2.077500575	1.83444	2.01506	2.36195	1.93482	2.305	2.24199	275	277	181	208	209	228	214	227	266	211	234	263
ENSMUSG00000000301	3.23294	2.48022	2.77081	2.77476	2.48451	2.213275289	1.72844	2.60719	2.19129	2.13615	2.82658	2.91008	582	429	514	497	473	386	322	465	392	371	457	540
ENSMUSG00000000303	359.976	364.151	377.818	340.71	359.374	361.1673081	269.042	352.484	331.082	273.533	325.055	325.755	140392	136152	151437	132196	148036	136215	108003	136235	128359	102832	113835	130780
ENSMUSG00000000305	0.242095	0.192403	0.181562	0.353328	0.357611	0.312439139	0.234342	0.158638	0.190025	0.261494	0.227663	0.230784	150	115	116	218	234	188	150	99	118	157	127	148
ENSMUSG00000000308	16.0432	15.0791	13.7485	16.0956	13.8834	11.81037961	14.5138	18.8673	16.8931	14.8726	18.7558	18.2523	3420	3079	3010	3412	3124	2434	3182	3982	3580	3054	3586	4002
ENSMUSG00000000317	0.631033	0.385945	0.424553	0.444837	0.311034	0.460766844	0.572765	0.374903	0.397814	0.556811	0.172444	0.280282	201	118	139	142	105	142	188	118	127	171	50	92
ENSMUSG00000000318	0.0326882	0.0001	0.062799	0.263891	0.12885	0.039101824	0.0221673	0.0223616	0.0001	0.204011	0.0761711	0.0001	9	0	16	66	34	10	6	6	0	51	17	0
ENSMUSG00000000320	0.22657	0.190364	0.186649	0.285969	0.107279	0.226117566	0.211425	0.21062	0.137616	0.232211	0.30867	0.217056	80	64	68	100	40	77	76	73	49	78	97	78
ENSMUSG00000000325	2.93187	2.12679	1.98048	3.25254	2.2628	2.29719591	2.21471	2.395	2.36435	1.96477	2.0717	2.4181	1683	1170	1169	1857	1374	1276	1309	1364	1349	1088	1068	1429
ENSMUSG00000000326	36.1205	36.2801	34.6292	34.5053	38.3689	34.784265	32.7627	38.1585	38.0658	37.9418	39.785	38.8719	7799	7511	7685	7413	8750	7264	7282	8166	8170	7898	7714	8641
ENSMUSG00000000339	27.8981	27.8534	26.4034	25.5417	25.5818	24.37949755	25.5038	26.1651	27.9505	24.4312	28.0627	26.7503	4474	4282	4352	4076	4333	3781	4209	4159	4457	3779	4041	4415
ENSMUSG00000000340	7.03442	6.10495	7.1465	8.63369	7.37153	7.015731275	6.06956	6.3549	6.24467	7.08766	6.57757	7.39311	2009	1672	2098	2453	2224	1938	1785	1799	1774	1952	1687	2174
ENSMUSG00000000346	83.2358	82.5087	85.6706	78.3201	82.7667	80.43872892	82.9337	85.37	79.5738	79.9992	89.0719	80.5856	20583	19560	21773	19268	21617	19236	21110	20922	19561	19069	19779	20514
ENSMUSG00000000355	9.18818	10.6153	11.7064	11.7924	10.9103	12.47899394	11.9763	10.5624	10.0708	12.5872	10.6336	11.8042	1234	1365	1615	1573	1546	1620	1654	1405	1344	1628	1282	1630
ENSMUSG00000000359	0.396815	0.242555	0.0696555	0.496044	0.221049	0.123907384	0.458935	0.0878991	0.255806	0.457458	0.317758	0.535	74	44	14	92	44	23	88	17	48	82	54	103
ENSMUSG00000000365	0.0746921	0.0359109	0.0133359	0.0862103	0.0561926	0.007306847	0.0535535	0.00710442	0.0698186	0.0256554	0.0389263	0.0203973	40	19	8	46	32	4	30	4	37	14	19	12
ENSMUSG00000000374	10.9801	10.6895	10.8999	11.3218	11.3731	10.96799258	11.2524	13.2155	11.4216	10.7212	11.4677	11.2888	7611	7103	7766	7807	8329	7352	8028	9080	7871	7165	7139	8056
ENSMUSG00000000378	11.3575	11.2024	9.83498	10.5074	10.9507	11.24587324	11.311	10.2066	10.8933	11.9495	11.7456	10.3107	3554	3361	3162	3272	3616	3402	3641	3164	3386	3605	3299	3318
ENSMUSG00000000381	0.0001	0.0001	0.0001	0.0001	0.0001	0.0001	0.0001	0.0001	0.0001	0.0001	0.0001	0.0001	0	0	0	0	0	0	0	0	0	0	0	0
ENSMUSG00000000384	15.3909	12.458	15.4526	12.639	11.4818	11.139133	11.2094	14.9148	13.7758	13.0607	11.7425	11.9897	4855	3769	5010	3968	3828	3399	3640	4664	4323	3974	3329	3893
ENSMUSG00000000385	16.947	15.613	13.9597	19.5249	19.0299	17.7465208	14.2147	17.3143	16.4296	16.873	21.4038	18.8955	10552	9322	8934	12097	12518	10688	9112	10686	10172	10129	11968	12113
ENSMUSG00000000386	1.15123	0.345537	0.882037	0.936033	0.57357	0.677928562	1.21149	0.680355	0.866432	0.772341	1.43177	0.587119	373	109	295	304	197	214	406	221	280	242	418	197
ENSMUSG00000000392	0.0001	0.0347723	0.0525634	0.023486	0.0428208	0.042782374	0.0074863	0.0462624	0.0804908	0.0246983	0.00867341	0.069704	0	17	27	12	22	20	4	23	39	12	4	35
ENSMUSG00000000394	0.0882365	0.0001	0.0001	0.0001	0.0001	0.0001	0.14094	0.146222	0.0591744	0.0001	0.0001	0.0001	12	0	0	0	0	0	19	19	8	0	0	0
ENSMUSG00000000399	53.4939	62.666	50.5524	49.7135	58.159	53.37690884	49.1902	57.4132	54.5471	53.2022	64.2566	61.3695	9584	10764	9309	8861	11005	9248	9073	10194	9714	9188	10338	11318
ENSMUSG00000000402	5.64306	9.71491	8.33995	6.58142	15.4968	10.773188	5.72666	7.02951	5.35498	6.85152	9.50736	9.17384	1302	2148	1977	1510	3774	2402	1360	1607	1228	1523	1969	2178
ENSMUSG00000000409	6.62051	1.21202	1.71341	6.11896	0.8714	1.955221832	6.75767	1.03811	0.46695	7.03391	0.833588	0.458754	1657	294	443	1523	234	475	1741	260	118	1696	190	121
ENSMUSG00000000411	0.0001	0.0001	0.033284	0.034629	0.0001	0.1011	0.126975	0.035602	0.0001	0.0001	0.0001	0.067794	0	0	4	4	0	11	15	4	0	0	0	8
ENSMUSG00000000416	0.0197946	0.0359153	0.0339332	0.0225743	0.0590309	0.0001	0.0241933	0.00168002	0.0150553	0.0103631	0.011125	0.00970404	15	26	27	17	47	0	19	2	12	8	8	8
ENSMUSG00000000420	21.3495	20.9756	20.1403	22.7672	22.6106	20.55096363	19.6608	18.9941	18.7008	19.5954	20.1198	20.312	10050	9467	9743	10661	11240	9354	9526	8862	8750	8891	8504	9841
ENSMUSG00000000435	0.0001	0.0001	0.0001	0.0001	0.0001	0.0001	0.0001	0.0001	0.0001	0.0001	0.0001	0.0001	0	0	0	0	0	0	0	0	0	0	0	0
ENSMUSG00000000439	5.93015	5.79698	5.26263	4.62082	5.56729	5.981556197	5.62946	6.08709	5.40431	5.59088	7.04181	6.17747	3543	3320	3232	2748	3513	3456	3462	3605	3210	3220	3778	3799
ENSMUSG00000000440	10.1734	9.00086	8.34311	10.3307	8.07005	8.156136349	8.66632	8.46381	10.1965	7.75876	8.52539	9.35999	2566	2175	2161	2589	2148	1989	2249	2114	2553	1884	1931	2428
ENSMUSG00000000441	16.374	16.0798	16.192	15.522	15.2185	15.64180708	16.2911	15.625	16.0459	13.654	16.9165	16.404	9561	9001	9716	9018	9384	8833	9792	9041	9313	7684	8868	9858
ENSMUSG00000000486	4.44722	1.34855	1.7211	3.49253	1.47971	1.650541301	6.03422	1.29776	0.558687	5.3811	1.4836	0.801548	1052	308	420	822	370	379	1467	305	132	1226	317	198
ENSMUSG00000000489	21.2608	18.827	16.2979	21.1302	21.1957	18.07560038	9.50127	10.7223	14.2685	12.5195	13.5345	16.5677	7544	6406	5944	7459	7944	6203	3471	3772	5033	4282	4314	6052
ENSMUSG00000000530	0.988425	1.52892	0.741173	1.08522	0.767612	0.547092857	1.22296	0.641882	0.668187	1.16833	0.611297	0.544233	362	535	279	396	297	194	460	233	243	412	201	205
ENSMUSG00000000531	12.2563	12.1824	12.5125	15.5552	12.7104	16.504786	13.0651	11.6339	12.3642	15.1188	14.6146	17.2508	2125	2025	2230	2683	2328	2767	2332	1999	2131	2527	2275	3079
ENSMUSG00000000532	16.0435	12.1214	12.1765	15.417	13.2196	12.672025	11.1178	12.914	12.7645	12.0093	11.1384	12.0379	6044	4378	4715	5778	5260	4617	4311	4821	4780	4361	3768	4668
ENSMUSG00000000538	4.78766	4.67903	3.7394	5.45725	5.88117	4.99392947	4.21242	4.65065	4.7705	4.83212	6.1803	5.6872	3581	3357	2876	4060	4646	3612	3244	3447	3547	3485	4149	4377
ENSMUSG00000000544	0.0637592	0.0835206	0.0625934	0.0942978	0.0146864	0.074601577	0.124995	0.0481491	0.0322988	0.0001	0.0864391	0.156177	15	19	16	22	4	17	31	12	8	0	19	38
ENSMUSG00000000552	5.80518	7.86126	7.76334	5.3325	6.05367	5.719735714	9.3463	7.11232	7.09426	6.85557	5.81813	5.46118	1245	1617	1712	1138	1372	1188	2064	1513	1513	1418	1121	1207
ENSMUSG00000000555	12.766	18.3098	10.6271	13.2639	18.7899	11.65776013	15.6914	9.93561	13.6414	16.2896	10.3052	13.6651	5371	7385	4595	5552	8349	4743	6796	4144	5705	6607	3894	5918
ENSMUSG00000000560	0.0001	0.0001	0.0001	0.0001	0.0001	0.0001	0.0001	0.0001	0.0001	0.0001	0.0001	0.0001	0	0	0	0	0	0	0	0	0	0	0	0
ENSMUSG00000000561	13.1311	9.39415	14.6309	9.58367	10.2738	9.26441059	10.9106	8.9224	9.86564	7.73267	8.86222	8.80929	5423	3720	6208	3939	4482	3701	4638	3652	4050	3080	3287	3744
ENSMUSG00000000562	0.0001	0.0001	0.00575338	0.0118443	0.011196	0.073155534	0.022978	0.0416806	0.0001	0.0245364	0.0001	0.0001	0	0	2	4	4	24	8	14	0	8	0	0
ENSMUSG00000000563	58.7183	67.2962	61.6983	56.8436	60.758	54.26168103	61.4714	63.5592	62.346	63.0871	67.7192	67.0939	20554	22584	22197	19796	22463	18370	22148	22049	21695	21286	21286	24176
ENSMUSG00000000567	0.904636	0.895656	0.798936	1.13267	0.706034	1.012192	0.650641	0.322532	0.460089	0.666597	0.224561	0.479171	319	303	290	398	263	346	237	113	162	227	72	174
ENSMUSG00000000568	20.1895	22.0344	21.3397	20.2229	21.1089	20.64648068	22.5576	19.2553	21.8547	21.4701	19.1526	21.0029	12666	13250	13756	12621	13984	12523	14565	11971	13626	12980	10787	13562
ENSMUSG00000000579	5.51983	6.42431	5.71902	5.09286	4.66318	4.098079948	7.69403	8.70579	8.72944	6.62518	7.78231	6.88372	1779	1986	1894	1633	1588	1278	2552	2780	2796	2059	2252	2284
ENSMUSG00000000581	8.1129	9.2741	9.47034	6.31522	5.97755	3.898397684	8.668	4.30047	8.98671	4.80935	5.76893	8.54938	2767	3032	3318	2143	2154	1286	3041	1454	3046	1582	1766	3001
ENSMUSG00000000594	7.50597	5.41178	5.57372	8.07345	6.57541	6.462956	7.01646	5.95926	5.86891	9.97207	6.24665	6.08954	2642	1826	2016	2827	2444	2200	2542	2079	2053	3383	1974	2206
ENSMUSG00000000600	2.25973	1.91608	2.35161	1.97634	1.95869	2.032939966	2.35488	2.23565	2.23841	2.13666	1.93039	1.98002	4216	3428	4508	3669	3860	3668	4520	4133	4151	3843	3234	3803
ENSMUSG00000000605	8.13454	8.36458	8.10187	8.67448	9.23217	8.748371225	8.91001	9.1712	8.83602	9.05146	9.06712	9.16448	5951	5866	6091	6314	7134	6189	6708	6647	6427	6381	5956	6900
ENSMUSG00000000606	0.0001	0.0001	0.0001	0.0001	0.0001	0.0001	0.0001	0.0001	0.0001	0.0001	0.0001	0.0001	0	0	0	0	0	0	0	0	0	0	0	0
ENSMUSG00000000617	0.057077	0.0253658	0.0001	0.0001	0.0001	0.0001	0.0294785	0.0001	0.0001	0.0001	0.0001	0.00790199	28	12	0	0	0	0	15	0	0	0	0	4
ENSMUSG00000000627	6.21591	6.29367	7.06966	7.07238	7.14091	7.998582046	4.54467	5.82591	5.53027	4.68083	6.20835	5.68624	2806	2724	3279	3176	3404	3491	2112	2606	2482	2037	2516	2642
ENSMUSG00000000628	20.6232	17.1988	18.4027	19.0119	17.0893	18.37225584	16.5776	18.2967	18.5346	15.0919	14.5943	15.8581	10497	8392	9628	9627	9187	9043	8685	9229	9378	7404	6670	8309
ENSMUSG00000000631	7.6236	6.40051	5.67189	8.15583	6.29897	5.496819702	5.17427	6.80885	7.03925	4.75832	5.33692	6.0038	10431	8396	7978	11101	9104	7275	7289	9233	9573	6277	6559	8456
ENSMUSG00000000632	0.0001	0.0001	0.0001	0.0001	0.0001	0.0001	0.0001	0.0001	0.0001	0.0001	0.0001	0.022878	0	0	0	0	0	0	0	0	0	0	0	12
ENSMUSG00000000673	0.197258	0.0304461	0.125542	0.31264	0.0485567	0.102234689	0.384447	0.0385537	0.0001	0.44945	0.0308048	0.0001	80	12	52	125	22	41	161	17	0	175	12	0
ENSMUSG00000000682	26.4414	5.04191	7.08888	25.6972	5.96238	7.455305041	31.0113	4.59649	1.35471	35.5239	5.70101	1.62273	2678	490	738	2589	639	731	3232	462	138	3467	519	170
ENSMUSG00000000686	0.286136	0.0982458	0.100417	0.491021	0.0857094	0.270567083	0.604687	0.20595	0.101925	0.436165	0.0484861	0.0141152	75	25	27	127	24	68	162	53	27	109	12	4
ENSMUSG00000000690	0.291493	0.255554	0.087001	0.0902755	0.085032	0.115927166	0.108605	0.13586	0.220582	0.197826	0.137528	0.274197	49	42	15	16	16	19	19	23	38	32	21	48
ENSMUSG00000000693	0.300639	0.303681	0.241401	0.331825	0.719759	0.140672786	0.388866	0.238218	0.482713	0.511709	0.11134	0.63476	120	116	98	131	300	54	159	94	189	195	40	257
ENSMUSG00000000701	0.0001	0.0001	0.0001	0.0001	0.0001	0.0001	0.0001	0.0001	0.0001	0.0001	0.0001	0.0001	0	0	0	0	0	0	0	0	0	0	0	0
ENSMUSG00000000706	0.253414	0.132585	0.113127	0.239788	0.0398619	0.068148365	0.119391	0.210083	0.268734	0.231464	0.343899	0.25371	90	45	41	85	15	24	45	74	95	79	110	92
ENSMUSG00000000708	10.2991	8.71283	9.32069	9.51115	9.72002	9.503528841	9.4533	10.6709	10.2549	8.7884	9.8278	10.0726	4276	3468	3978	3928	4263	3815	4039	4390	4232	3518	3664	4305
ENSMUSG00000000711	30.62	33.1719	30.0149	30.909	33.9933	33.13450999	30.557	35.1172	32.0008	30.6731	36.6515	33.7291	10969	11392	11051	11016	12862	11478	11267	12467	11395	10591	11790	12438
ENSMUSG00000000724	0.0001	0.0001	0.026918	0.0001	0.0001	0.0001	0.0268774	0.0001	0.0001	0.0001	0.0001	0.0001	0	0	4	0	0	0	4	0	0	0	0	0
ENSMUSG00000000730	0.415706	0.306733	0.115526	0.204151	0.141702	0.036854645	0.931052	0.171936	0.184115	0.302299	0.0853838	0.145357	107	76	31	53	40	10	246	45	47	75	21	39
ENSMUSG00000000731	0.0001	0.0001	0.0001	0.0001	0.010683	0.0001	0.0001	0.0001	0.0001	0.0001	0.0001	0.0001	0	0	0	0	4	0	0	0	0	0	0	0
ENSMUSG00000000732	1.0625	0.349339	0.412598	1.21236	0.519242	0.505602505	1.10666	0.338641	0.185091	1.15617	0.308999	0.246762	420	132	169	476	218	194	451	133	74	440	111	102
ENSMUSG00000000738	9.34102	7.11308	7.47234	8.51341	7.46581	9.167622427	8.22626	7.92934	7.72084	8.68213	7.94104	8.75727	3601	2631	2962	3268	3042	3419	3266	3030	2961	3227	2753	3477
ENSMUSG00000000739	0.0340778	0.0165736	0.0001	0.0265493	0.016618	0.0001	0.0532536	0.0001	0.0100382	0.012555	0.0111136	0.0001	13	6	0	11	7	0	21	0	4	5	4	0
ENSMUSG00000000740	290.556	323.127	294.173	277.969	144.274	266.1729375	316.059	200.694	301.101	328.4	301.118	303.361	64291	68545	66896	61191	33721	56955	71984	44009	66231	70045	59829	69098
ENSMUSG00000000743	35.9008	34.1243	31.9827	36.2608	35.3052	32.34153546	29.6605	34.2538	32.4535	34.446	38.8474	36.3582	10018	9128	9172	10067	10405	8728	8519	9473	9002	9266	9734	10443
ENSMUSG00000000751	12.7415	12.8243	11.4948	11.0673	12.6272	10.36256965	10.9233	11.4883	12.0344	11.1732	9.82195	10.922	6062	5850	5622	5238	6346	4768	5350	5418	5692	5125	4197	5351
ENSMUSG00000000753	2.80459	2.85608	3.30524	3.28178	2.27657	2.790739162	1.46608	1.65214	2.05182	2.24027	1.96775	2.1675	567	553	685	659	486	545	306	331	413	437	358	451
ENSMUSG00000000759	4.86405	4.15949	4.50343	4.24185	4.94308	5.084956624	4.7117	4.66409	4.33909	4.89386	4.65375	3.49147	3558	2916	3386	3088	3817	3595	3548	3380	3156	3448	3055	2630
ENSMUSG00000000766	0.0001	0.0001	0.0001	0.0001	0.0001	0.0001	0.0001	0.0001	0.0001	0.0001	0.0001	0.0001	0	0	0	0	0	0	0	0	0	0	0	0
ENSMUSG00000000776	12.4253	12.7843	12.4066	13.1097	11.6987	13.61861884	13.5983	11.4553	12.4044	13.9533	11.5653	12.7558	3027	2986	3105	3176	3009	3207	3410	2765	3003	3276	2530	3199
ENSMUSG00000000782	13.2479	2.75667	3.47771	11.486	3.25189	4.667495816	14.583	2.27776	1.63783	18.4542	3.0551	1.69502	2966	592	801	2559	770	1011	3361	506	365	3983	615	391
ENSMUSG00000000787	96.9154	90.3185	103.312	93.1738	90.3583	94.12882652	100.465	99.4966	99.3931	89.1415	77.3265	86.1152	43607	38961	47776	41710	42943	40958	46531	44367	44458	38664	31243	39887
ENSMUSG00000000791	0.335991	0.0224108	0.0637777	0.241363	0.0203056	0.05435534	0.323943	0.0906062	0.0538787	0.183739	0.0473024	0.0338537	120	8	24	85	8	19	118	32	19	64	16	13
ENSMUSG00000000792	0.584646	0.707031	0.589041	0.918215	0.430237	0.643876	0.530499	0.536719	0.502104	0.328836	0.477041	0.63303	146	170	152	229	114	156	137	133	125	80	107	163
ENSMUSG00000000794	2.11642	0.426161	1.42876	2.18899	1.41882	1.126017918	0.237327	1.03995	1.40662	1.12996	0.17902	0.46159	1887	365	1310	1942	1336	971	218	920	1247	971	144	425
ENSMUSG00000000804	8.72092	8.00929	8.26991	9.33353	9.39022	8.525470872	8.52374	9.56063	9.14763	8.74818	7.02172	8.00851	5714	5031	5568	6083	6497	5401	5748	6207	5958	5524	4132	5402
ENSMUSG00000000805	0.100857	0.046794	0.0872997	0.234495	0.092928	0.195757119	0.0001	0.0001	0.0001	0.0683	0.0854796	0.0870052	17	9	16	40	17	32	0	0	0	12	13	16
ENSMUSG00000000811	3.64379	4.43434	4.61226	4.71919	4.38353	3.853184	4.12329	3.78332	4.39702	4.4693	3.52709	4.44216	882	1028	1147	1136	1120	902	1027	907	1057	1042	766	1106
ENSMUSG00000000817	0.247925	0.047495	0.427245	0.250989	0.064357	0.373667	0.170941	0.045945	0.034353	0.18576	0.050348	0.109014	41	8	73	42	12	60	30	8	6	30	8	19
ENSMUSG00000000823	3.84025	3.33262	2.87597	3.73125	4.1	4.006223112	2.98952	3.62512	3.55955	3.54749	3.04934	3.8256	2234	1860	1718	2159	2517	2253	1792	2092	2059	1989	1596	2291
ENSMUSG00000000826	15.5144	15.2011	16.2302	16.1175	14.9813	15.39208925	14.8748	16.3464	16.8214	14.0879	15.4341	15.7184	9200	8640	9891	9510	9382	8827	9080	9606	9916	8053	8217	9595
ENSMUSG00000000827	11.6413	12.1955	10.5	9.36583	11.5545	10.25951133	9.19016	10.7286	10.7397	9.16182	14.8885	10.3901	4950	4972	4589	3964	5188	4220	4024	4523	4539	3758	5684	4549
ENSMUSG00000000838	8.94047	9.08111	11.0187	8.93963	9.47067	10.43818894	10.4788	9.75662	9.75423	9.49123	7.77751	8.88735	6842	6662	8664	6806	7653	7722	8253	7398	7420	7000	5344	7002
ENSMUSG00000000861	0.232295	0.0523083	0.0234481	0.20633	0.0407581	0.046799418	0.302585	0.0134499	0.0125604	0.280383	0.0409498	0.00939706	263	57	28	232	50	52	352	15	15	306	42	12
ENSMUSG00000000869	0.437829	0.497911	0.417419	0.648893	0.381255	0.371249896	0.316535	0.257011	0.555079	0.328886	0.501249	0.469275	46	50	45	68	43	38	35	27	58	34	48	51
ENSMUSG00000000876	1.04195	1.73676	0.933504	1.27114	2.10801	1.529448706	1.38736	1.96462	1.69451	1.98948	2.41649	2.29269	278	443	256	337	592	393	380	518	448	510	577	628
ENSMUSG00000000881	5.00218	5.02577	4.74472	5.25185	5.89927	4.772489475	4.71924	5.14965	5.0368	5.39655	5.02241	5.18263	2496	2403	2433	2607	3108	2302	2424	2546	2497	2593	2249	2661
ENSMUSG00000000884	1.02229	1.05674	0.985622	0.930663	0.960787	1.186684775	0.72313	0.928643	0.940934	0.970988	1.09739	1.15391	371	366	367	335	366	416	270	333	340	339	358	430
ENSMUSG00000000889	0.0001	0.0001	0.0137194	0.0001	0.0001	0.0001	0.0001	0.0001	0.0001	0.0001	0.0001	0.0001	0	0	4	0	0	0	0	0	0	0	0	0
ENSMUSG00000000901	10.7483	15.8936	10.5006	14.7452	21.2819	15.2843568	7.04579	9.23311	9.93746	10.7097	14.4349	14.1414	2549	3612	2558	3477	5326	3503	1721	2170	2342	2447	3072	3449
ENSMUSG00000000902	11.5654	11.9168	10.5198	10.5764	11.7427	10.71236405	9.24668	10.2661	9.51494	8.72996	11.4127	10.0933	7822	7726	7312	7116	8389	7007	6439	6882	6398	5693	6931	7028
ENSMUSG00000000903	3.11204	1.33227	1.60056	3.30688	1.07325	2.154312171	3.34618	1.61155	0.764559	3.74271	1.2089	1.29045	229	95	122	242	84	154	253	118	57	265	80	99
ENSMUSG00000000915	11.3926	10.8997	11.5014	12.1274	11.9046	12.98096064	10.9473	12.3429	11.5501	11.2304	12.4929	11.9893	7160	6568	7429	7584	7903	7890	7082	7688	7216	6804	7052	7757
ENSMUSG00000000916	4.11888	4.08322	4.19545	4.14064	4.24827	4.180016691	4.28255	3.72003	3.19278	4.45875	4.4502	4.69009	1520	1445	1592	1519	1657	1491	1627	1361	1171	1586	1475	1781
ENSMUSG00000000934	2.70537	3.46763	2.90331	3.1613	3.40444	2.498292084	2.80468	2.75844	2.98183	3.21858	2.70246	3.5514	472	580	520	549	628	422	505	478	518	541	424	639
ENSMUSG00000000938	0.0001	0.0001	0.0001	0.0404737	0.0001	0.0001	0.0001	0.0001	0.0001	0.0001	0.0001	0.0001	0	0	0	12	0	0	0	0	0	0	0	0
ENSMUSG00000000942	0.42557	1.59534	0.587622	0.594119	1.72387	0.600257	1.09634	0.563959	1.21928	1.81634	0.661852	1.54341	58	208	83	81	248	79	154	76	165	238	81	216
ENSMUSG00000000948	0.0971552	0.0176372	0.0001	0.162646	0.0001	0.109014157	0.115995	0.0001	0.0606491	0.0769937	0.0469526	0.0738293	44	8	0	73	0	48	54	0	27	34	19	34
ENSMUSG00000000957	16.1281	22.5788	14.4754	16.5382	26.1881	15.94681781	20.4065	16.0856	20.2877	21.5702	19.104	22.9157	8199	11002	7563	8365	14060	7840	10679	8105	10252	10570	8720	11991
ENSMUSG00000000958	4.58988	4.29271	3.11986	4.90244	4.62512	3.726119651	5.05094	5.40725	5.11628	6.11418	6.93326	7.25223	1300	1167	909	1383	1385	1024	1474	1518	1442	1669	1763	2115
ENSMUSG00000000959	10.6867	11.0015	10.1799	10.0019	11.0839	10.28791899	10.9222	10.7086	10.0525	11.467	12.1009	11.3775	4064	4010	3978	3783	4452	3784	4275	4035	3800	4204	4132	4454
ENSMUSG00000000976	4.3142	4.36175	4.55958	5.00864	4.75881	4.142791524	4.53291	5.19018	5.06216	4.53804	4.71136	4.1914	2363	2291	2566	2730	2752	2195	2555	2817	2756	2396	2317	2364
ENSMUSG00000000982	12.3343	3.66989	2.18421	3.14591	0.676867	0.388049	14.5665	2.52016	0.790436	3.66575	0.595879	0.111851	806	230	147	205	47	25	980	164	52	231	35	8
ENSMUSG00000000983	0.0001	0.0001	0.0001	0.0001	0.0001	0.0001	0.0001	0.0001	0.0001	0.0001	0.0001	0.0001	0	0	0	0	0	0	0	0	0	0	0	0
ENSMUSG00000001014	0.258175	0.843987	0.635755	0.782279	1.18011	0.354707034	0.511882	0.479555	0.794096	1.10354	1.01142	0.764387	26	77	63	75	119	34	51	46	76	102	87	75
ENSMUSG00000001016	11.9142	12.5254	12.249	11.3183	12.4315	11.57014687	10.8743	11.2512	11.5716	10.5277	11.6062	12.11	8719	8787	9212	8241	9610	8188	8192	8160	8419	7427	7627	9122
ENSMUSG00000001017	22.2247	24.2741	21.2297	22.0757	20.34	22.4644151	26.4119	21.4892	21.2496	24.4017	23.287	21.6987	6896	7220	6769	6814	6665	6741	8434	6608	6554	7297	6488	6933
ENSMUSG00000001018	16.846	15.7946	20.0535	17.8751	17.175	16.50011669	12.5142	15.0209	16.2473	16.2545	16.5536	18.8822	3291	2958	4026	3476	3545	3118	2517	2909	3156	3062	2906	3797
ENSMUSG00000001020	47.1821	31.8321	21.0578	11.6743	35.0746	13.36774686	53.365	23.0419	14.9791	53.0176	25.226	8.05329	2350	1520	1078	579	1846	645	2736	1138	743	2546	1129	413
ENSMUSG00000001021	0.184871	0.368517	0.399933	0.298592	0.395879	0.300276055	0.298335	0.195574	0.256666	0.509172	0.352513	0.384501	90	172	200	145	202	142	150	95	124	239	154	193
ENSMUSG00000001023	0.0001	0.0001	0.0001	0.0001	0.0001	0.0001	0.245819	0.0001	0.0001	0.0001	0.0001	0.0001	0	0	0	0	0	0	10	0	0	0	0	0
ENSMUSG00000001025	886.965	994.705	898.422	1083.19	1120.24	1078.736705	760.458	876.249	885.03	984.692	1167.01	1254.69	103384	111152	107623	125607	137914	121592	91237	101218	102549	110636	122143	150542
ENSMUSG00000001027	0.277877	0.148324	0.224269	0.35586	0.132839	0.321683331	0.471452	0.183265	0.147789	0.356007	0.133116	0.0997497	167	86	139	213	85	187	292	110	89	207	72	62
ENSMUSG00000001029	1.14449	0.269727	0.609519	1.61402	0.413624	0.762812751	1.85476	0.442073	0.223051	1.87565	0.548107	0.526916	187	45	104	263	72	122	312	73	37	295	82	91
ENSMUSG00000001034	4.11921	3.93405	3.18417	4.79454	4.04922	5.321943182	5.49222	5.45003	4.4448	5.80699	3.68177	3.17124	1550	1417	1231	1792	1609	1933	2122	2031	1662	2103	1243	1228
ENSMUSG00000001036	10.0038	5.60469	9.44708	9.47698	11.5738	9.852313274	8.99548	10.6301	5.15249	6.3492	8.86924	9.6739	4463	2399	4332	4209	5453	4251	4131	4698	2288	2732	3555	4443
ENSMUSG00000001039	12.6291	12.2743	9.8756	15.7797	12.7981	11.67360417	8.70544	10.4115	9.93144	9.83604	12.4131	12.2141	1719	1600	1381	2134	1839	1535	1221	1404	1344	1291	1517	1711
ENSMUSG00000001052	15.8577	12.8664	14.4583	15.7433	14.9914	14.08909238	14.5171	14.8075	14.396	13.2954	13.9261	14.0342	8143	6335	7632	8043	8131	6998	7673	7535	7351	6582	6422	7418
ENSMUSG00000001053	7.32495	6.25714	6.55813	7.00932	6.13779	6.168173079	5.40791	5.54545	5.22912	5.34947	6.05909	5.48823	1705	1396	1569	1624	1509	1389	1296	1279	1211	1200	1267	1315
ENSMUSG00000001054	10.8607	10.9699	8.67921	10.5801	11.1162	10.60871869	9.49124	8.98317	9.87283	11.1988	12.2736	12.1325	2003	1939	1645	1942	2165	1893	1802	1642	1811	1991	2032	2304
ENSMUSG00000001056	90.4984	98.4345	82.605	86.1172	85.7803	74.73826607	85.7277	83.0057	87.8856	94.731	88.3875	85.2004	8844	9222	8296	8373	8854	7063	8623	8039	8538	8924	7756	8571
ENSMUSG00000001062	2.49781	1.99225	2.19178	2.78225	2.08581	2.074891929	2.04481	2.72611	1.98256	2.62018	3.1094	2.74142	1105	845	995	1224	973	887	930	1194	869	1115	1232	1245
ENSMUSG00000001065	2.16395	2.09944	1.84122	2.63932	1.49502	2.319022924	2.15559	2.3147	1.93158	1.77111	1.89515	2.05192	1023	952	896	1240	748	1061	1048	1085	908	809	806	998
ENSMUSG00000001076	0.030129	0.0001	0.0001	0.0001	0.0001	0.030608	0.0001	0.0001	0.030095	0.0001	0.0001	0.0001	4	0	0	0	0	4	0	0	4	0	0	0
ENSMUSG00000001082	9.66202	9.0485	7.21532	8.07432	7.40514	7.681670568	6.82273	8.58633	6.8261	8.53025	7.67818	6.2769	2391	2148	1839	1989	1942	1839	1738	2107	1682	2036	1709	1603
ENSMUSG00000001089	12.5746	10.0719	11.5074	13.0985	3.49904	10.68924706	10.2207	11.8903	4.15602	10.4445	8.78557	10.2345	8700	6681	8183	9016	2560	7153	7279	8153	2861	6966	5459	7290
ENSMUSG00000001095	0.272157	0.169758	0.141621	0.15204	0.095203	0.122655	0.035524	0.192738	0.422205	0.047417	0.172849	0.209705	56	34	30	32	21	25	8	40	87	10	32	45
ENSMUSG00000001098	80.3896	87.0261	84.2866	85.2738	94.8661	87.93211981	74.2296	82.5702	80.7914	78.5857	91.3362	89.83	27688	28735	29835	29219	34510	29287	26316	28183	27661	26091	28246	31848
ENSMUSG00000001100	18.507	18.967	16.232	17.7123	16.9577	16.68998444	16.743	16.5208	19.0215	17.06	18.0276	18.8354	5973	5868	5383	5686	5779	5209	5563	5284	6103	5307	5224	6257
ENSMUSG00000001103	0.0001	0.0001	0.0001	0.0001	0.0001	0.0001	0.0001	0.0001	0.0001	0.0001	0.0001	0.0001	0	0	0	0	0	0	0	0	0	0	0	0
ENSMUSG00000001105	17.9409	18.2972	18.3308	17.9244	20.559	20.15065756	20.385	20.1407	18.1168	19.8621	20.9192	21.5807	2335	2283	2454	2320	2826	2536	2731	2598	2344	2492	2446	2892
ENSMUSG00000001119	6.62349	13.8954	7.80654	8.27503	22.1658	12.91037185	8.53534	9.41089	8.31283	12.7378	14.035	12.5386	2474	4976	2997	3076	8744	4663	3282	3484	3088	4587	4707	4822
ENSMUSG00000001120	1.27217	1.81974	1.55586	1.37511	1.45336	1.410335771	1.23954	1.30936	1.24256	1.76202	1.16236	1.41529	319	437	402	343	387	342	321	327	310	428	263	367
ENSMUSG00000001123	16.0695	16.2454	16.1905	18.8455	16.5963	16.00945475	15.7901	17.3174	16.1173	16.4371	15.5211	16.7924	2929	2839	3034	3418	3196	2822	2963	3128	2921	2888	2541	3151
ENSMUSG00000001127	7.50297	6.02141	5.84805	5.84532	7.14328	7.346172113	6.93636	6.85938	6.12322	7.02849	7.30268	6.23153	4187	3223	3355	3247	4212	3965	3985	3795	3400	3782	3662	3581
ENSMUSG00000001128	1.66077	1.50218	1.40691	2.30725	1.5983	1.553431103	2.24518	1.47243	1.08297	2.84942	1.14239	0.931329	247	214	215	341	251	223	343	217	161	407	153	143
ENSMUSG00000001131	32.3027	46.0535	24.9079	37.8592	59.0996	28.18480599	50.7919	18.4881	46.7105	65.7813	24.8065	47.6667	2447	3344	1939	2853	4728	2065	3960	1388	3517	4802	1688	3716
ENSMUSG00000001134	8.29282	8.84106	8.3318	9.5549	9.06604	7.554148395	8.14897	7.74049	8.50167	9.58587	9.11978	8.66292	1162	1187	1199	1332	1340	1023	1175	1076	1183	1294	1146	1249
ENSMUSG00000001138	5.22015	2.52423	4.98709	5.73806	5.96064	6.407781474	4.98206	5.34831	5.80518	4.82916	6.49892	3.25006	2860	1327	2808	3126	3449	3394	2809	2904	3161	2551	3197	1834
ENSMUSG00000001143	6.86096	7.4651	7.24249	8.05485	8.53371	7.843581648	5.46702	7.1381	7.45742	6.94704	9.18167	8.08751	4309	4494	4674	5031	5659	4763	3534	4443	4655	4205	5177	5228
ENSMUSG00000001150	8.99978	7.57371	7.09771	8.46753	7.9179	7.619499516	8.63511	8.87906	8.03071	8.00106	7.70249	7.46248	5525	4457	4479	5172	5134	4523	5456	5402	4901	4736	4246	4715
ENSMUSG00000001151	3.38009	2.55435	2.98989	3.81936	3.6059	3.431698929	3.56128	3.51449	3.14038	3.20928	2.86657	2.95152	3507	2540	3188	3940	3949	3442	3801	3613	3238	3208	2670	3150
ENSMUSG00000001155	0.00819699	0.0100885	0.0263027	0.0001	0.0001	0.024116271	0.0001	0.0001	0.0001	0.0001	0.0153852	0.0133732	3	3	8	0	0	7	0	0	0	0	4	4
ENSMUSG00000001156	8.53608	10.2706	9.84606	6.53587	7.78382	7.997933241	9.12713	9.91986	9.05367	7.27837	7.77021	7.48818	5148	5939	6104	3923	4960	4665	5668	5929	5428	4233	4209	4651
ENSMUSG00000001157	4.36444	4.21762	3.97935	4.30072	4.04398	4.421702089	3.5776	4.03212	4.08458	4.01713	3.95002	4.12097	2417	2240	2266	2371	2366	2369	2040	2213	2250	2145	1964	2350
ENSMUSG00000001158	27.5788	31.8123	27.0191	28.4659	30.7847	27.49803347	29.929	29.9014	28.017	27.0208	29.5044	30.2842	4322	4778	4352	4438	5095	4167	4827	4644	4364	4081	4151	4885
ENSMUSG00000001166	1.2507	1.78224	1.06101	1.46612	1.91666	1.334767083	1.21292	0.974843	1.22956	1.03378	1.53997	1.47953	258	351	224	300	416	265	257	199	251	205	284	313
ENSMUSG00000001168	0.0001	0.0001	0.0001	0.0001	0.017868	0.0001	0.0001	0.0001	0.0001	0.0001	0.0001	0.0001	0	0	0	0	3	0	0	0	0	0	0	0
ENSMUSG00000001173	4.93057	4.72698	4.35626	4.67713	4.7631	4.633248631	3.8006	4.87811	4.67742	3.94703	3.95618	4.29663	3990	3669	3624	3765	4071	3626	3167	3913	3763	3079	2875	3579
ENSMUSG00000001175	121.541	113.949	122.868	111.681	112.241	111.5784563	102.081	102.464	111.754	99.364	99.4224	104.277	48771	43835	50670	44584	47571	43297	42163	40747	44579	38435	35824	43072
ENSMUSG00000001211	11.8651	12.5802	10.3202	11.7985	13.1506	10.92740972	10.1983	11.6904	10.7457	11.7091	13.4099	12.452	7884	8015	7050	7800	9230	7023	6977	7700	7098	7499	8003	8518
ENSMUSG00000001225	0.00483498	0.0001	0.0001	0.0001	0.0001	0.0001	0.00357144	0.00314634	0.00412754	0.0001	0.0001	0.0001	3	0	0	0	0	0	2	2	3	0	0	0
ENSMUSG00000001227	1.14831	1.36274	1.32856	1.16261	1.05634	1.552642244	1.36281	1.27324	1.50883	1.24981	1.4215	1.7599	389	443	463	393	379	508	475	428	508	408	433	614
ENSMUSG00000001228	12.1948	10.3535	8.2133	10.8812	10.0244	6.73855845	7.0389	6.43689	8.90444	6.84481	5.2547	8.02653	4432	3607	3069	3934	3848	2369	2635	2320	3218	2400	1717	3004
ENSMUSG00000001229	12.8856	11.896	11.9133	11.545	11.8365	11.08470381	12.7637	14.1259	13.16	11.4269	12.412	11.5907	8663	7666	8231	7722	8405	7207	8832	9411	8794	7405	7492	8021
ENSMUSG00000001240	0.476842	0.726695	3.87494	1.94048	5.13514	0.32477254	1.79233	1.76583	0.438774	0.639844	1.74315	3.30451	136	199	1123	546	1529	91	521	496	126	177	443	960
ENSMUSG00000001247	87.1498	90.2391	95.4945	88.5594	86.4033	94.42826809	87.281	95.4645	101.648	83.7416	96.4454	94.5652	16142	16024	18178	16318	16903	16913	16640	17522	18715	14951	16040	18030
ENSMUSG00000001248	8.16622	4.29492	4.72704	8.29719	3.72875	5.719270205	8.03219	3.78971	4.17279	8.72334	4.86135	4.9974	3651	1842	2175	3693	1764	2474	3699	1681	1857	3762	1954	2303
ENSMUSG00000001249	3.4225	2.99811	2.28533	3.45167	2.85883	2.734720633	2.20963	2.81205	3.22508	2.57349	3.67348	3.12035	1202	1011	825	1205	1060	929	799	978	1125	870	1158	1127
ENSMUSG00000001260	0.0001	0.0001	0.0001	0.0001	0.0001	0.0001	0.0001	0.0001	0.0001	0.0001	0.0001	0.0001	0	0	0	0	0	0	0	0	0	0	0	0
ENSMUSG00000001270	40.8604	40.1758	33.0622	49.6231	44.7953	38.07631382	27.7575	32.6921	34.046	35.8736	40.0651	40.9348	10089	9509	8391	12189	11682	9092	7055	8000	8356	8539	8883	10403
ENSMUSG00000001280	15.0356	12.7461	16.4648	15.7069	14.7059	16.13768442	17.2936	15.7598	13.9506	15.3079	13.1547	13.1143	10595	8609	11923	11010	10945	10995	12542	11005	9771	10397	8324	9512
ENSMUSG00000001281	8.75514	2.37972	2.75556	7.92634	2.16686	3.647801436	10.2082	2.23782	1.21688	10.4622	2.19828	1.17617	2069	540	671	1864	543	836	2484	526	287	2384	468	288
ENSMUSG00000001285	7.00603	7.5916	6.60123	7.36401	7.72515	6.158357591	6.37823	7.25855	7.09696	7.44113	8.65054	7.43985	1691	1756	1638	1769	1969	1439	1585	1736	1704	1731	1874	1848
ENSMUSG00000001288	13.5517	12.4594	12.0428	11.3261	11.3307	10.63479491	11.5602	12.529	12.5996	11.8335	11.7762	11.0967	4926	4342	4499	4097	4351	3739	4327	4515	4552	4147	3843	4152
ENSMUSG00000001289	61.3741	64.4027	55.4588	56.5428	71.8258	60.2363463	56.8193	61.362	57.7149	64.7017	74.6384	66.0236	7297	7341	6779	6690	9021	6927	6955	7232	6821	7415	7971	8081
ENSMUSG00000001300	13.8232	11.7874	13.0192	16.3653	13.7841	14.47032746	10.4794	9.92658	11.7724	11.5722	9.74191	11.9207	8080	6606	7822	9518	8511	8181	6306	5751	6841	6521	5114	7173
ENSMUSG00000001305	12.0156	12.8938	11.6597	11.2128	11.3027	9.814657025	11.0658	9.98132	11.0729	11.2264	10.6163	10.4681	3319	3415	3310	3082	3298	2622	3147	2733	3041	2990	2633	2977
ENSMUSG00000001313	4.17967	3.91828	3.54729	2.20634	4.03905	2.899864596	2.85655	2.36831	3.39647	4.14428	3.36374	3.68515	710	639	620	373	725	477	500	400	574	679	513	646
ENSMUSG00000001323	1.34104	2.08191	2.09246	1.66518	2.41903	2.738536181	2.00328	2.09508	1.24523	1.49343	1.76241	1.30452	523	777	838	647	995	1031	804	809	483	561	617	524
ENSMUSG00000001333	0.106282	0.230596	0.119406	0.0484244	0.209781	0.135206758	0.0448545	0.0877713	0.182466	0.183765	0.0682115	0.23037	26	54	30	12	56	32	12	22	45	44	15	59
ENSMUSG00000001334	0.062135	0.058268	0.170494	0.17186	0.103096	0.150725	0.092649	0.06322	0.0001	0.066229	0.03455	0.076698	15	14	42	41	26	35	23	15	0	16	8	19
ENSMUSG00000001348	12.7858	4.39893	3.71475	12.2146	4.10481	3.247842186	13.4569	4.16012	4.00353	16.1554	4.2517	3.04527	2216	731	663	2106	753	546	2400	715	690	2697	663	545
ENSMUSG00000001349	4.56849	3.03808	4.53185	5.59654	4.33498	4.907253515	2.00936	1.46769	2.09154	2.3728	2.19365	2.46815	1067	681	1088	1301	1071	1109	484	341	486	535	461	594
ENSMUSG00000001366	4.59486	4.60879	4.62674	4.95884	4.99553	5.206351143	4.82735	4.26641	5.08079	6.55695	5.50503	6.34265	1219	1172	1262	1308	1399	1335	1317	1122	1341	1675	1310	1731
ENSMUSG00000001376	4.05848	4.38057	4.20479	4.62025	4.43564	4.470735686	4.04876	4.45387	4.01335	4.11387	4.28725	4.39816	3760	3891	4003	4257	4340	4005	3862	4089	3698	3674	3567	4193
ENSMUSG00000001380	39.1932	38.8213	35.7793	36.5821	37.0208	35.24280537	35.343	37.9118	39.9634	35.4925	36.8059	38.7166	8179	7766	7673	7594	8160	7112	7591	7840	8290	7139	6897	8316
ENSMUSG00000001383	37.4298	42.5211	38.2329	37.2304	41.6073	36.96415307	38.9267	43.102	41.5271	37.7809	41.9007	40.2283	8273	9010	8685	8187	9714	7901	8856	9441	9124	8050	8316	9153
ENSMUSG00000001403	12.0371	11.307	7.41255	9.04614	9.43721	6.71689078	4.93182	6.46732	10.9389	4.45987	4.9914	9.11305	2669	2404	1690	1996	2211	1441	1126	1422	2412	954	995	2080
ENSMUSG00000001415	19.8982	17.8601	18.2954	20.1175	17.5983	19.23203261	17.2022	19.5411	18.5768	17.5045	18.4204	17.8055	11804	10158	11154	11875	11026	11033	10506	11489	10956	10010	9813	10876
ENSMUSG00000001416	59.1119	61.5311	55.8605	54.6124	57.8551	55.92165638	54.1901	56.0545	57.2015	48.9855	53.8318	51.936	32111	32042	31186	29514	33193	29375	30298	30178	30888	25651	26257	29042
ENSMUSG00000001418	13.9204	13.7996	12.805	12.5057	16.0358	14.39927163	10.2097	13.9437	12.5405	15.1439	18.0728	12.6897	7469	7099	7063	6676	9087	7473	5640	7417	6691	7832	8710	7010
ENSMUSG00000001419	12.7218	11.6912	13.3837	12.4011	12.8941	13.86154088	14.622	15.0989	12.6206	15.6241	13.054	12.6876	6496	5723	7022	6298	6953	6844	7684	7639	6406	7689	5985	6667
ENSMUSG00000001420	8.63611	8.72227	7.66323	8.92317	8.19829	8.342226213	6.24056	9.85482	8.66067	8.45176	11.3453	9.2265	2146	2079	1957	2206	2151	2005	1596	2427	2140	2024	2531	2360
ENSMUSG00000001424	17.0398	15.5971	14.8648	15.9474	16.0251	14.88718322	15.7058	15.0312	14.7098	15.1357	15.0504	14.8978	14177	12441	12712	13201	14084	11979	13452	12396	12167	12141	11246	12761
ENSMUSG00000001435	1.99393	2.04497	1.53844	2.02486	2.26148	1.510937928	2.08722	1.49776	1.77498	2.25997	1.63893	2.04505	1196	1176	948	1208	1431	878	1288	890	1059	1306	882	1262
ENSMUSG00000001436	4.6413	4.28612	3.88676	4.15479	4.79153	4.551178912	4.52771	4.12257	4.24101	4.133	3.97538	3.60146	1841	1631	1585	1639	2007	1745	1848	1621	1673	1580	1416	1472
ENSMUSG00000001440	82.4983	78.6226	80.6126	82.9205	79.6556	79.54611968	79.3311	75.1135	82.8501	76.0637	63.464	75.052	46358	42354	46554	46355	47275	43225	45883	41829	46279	41200	32022	43412
ENSMUSG00000001441	17.7219	17.9989	18.613	16.642	16.6085	13.11749364	21.0932	14.8401	15.0222	19.0462	13.3898	18.0498	10898	10612	11764	10182	10785	7800	13348	9043	9182	11289	7395	11425
ENSMUSG00000001444	0.289811	0.0001	0.265355	0.368571	0.083488	0.251794	0.231365	0.089425	0.177413	0.383506	0.019669	0.031681	62	0	58	78	19	52	51	19	38	79	4	7
ENSMUSG00000001445	33.2269	36.7415	30.5353	31.9345	33.0994	31.362623	27.143	31.6266	30.5825	30.3507	33.4041	32.6942	4839	5130	4571	4627	5092	4417	4069	4565	4428	4261	4369	4902
ENSMUSG00000001467	36.686	38.0205	47.3739	34.1159	36.4124	46.2397519	45.8782	42.4123	41.9659	44.0279	39.6984	39.9033	13811	13723	18330	12779	14479	16834	17778	15824	15706	15978	13421	15464
ENSMUSG00000001472	32.8497	30.0974	30.6917	31.7609	35.5075	29.99467359	29.3476	33.5528	31.2733	29.4814	34.9572	33.0401	15102	13265	14501	14527	17239	13335	13887	15285	14292	13064	14431	15635
ENSMUSG00000001473	42.0019	47.616	37.1459	41.6375	46.113	33.45273543	43.7622	32.1784	40.0642	45.9048	31.6406	38.8598	8729	9487	7933	8609	10121	6724	9361	6627	8277	9196	5905	8313
ENSMUSG00000001482	5.48767	7.11456	5.64231	5.58669	6.06278	4.837847747	5.68525	5.15446	5.43812	5.29912	5.87052	5.94947	2066	2566	2181	2092	2410	1761	2204	1922	2034	1922	1984	2304
ENSMUSG00000001493	0.088926	0.061937	0.057775	0.145966	0.130842	0.040934	0.53282	0.231024	0.237372	0.28739	0.264193	0.191934	17	12	12	28	27	8	105	44	45	53	46	38
ENSMUSG00000001494	0.0001	0.04445	0.0001	0.085819	0.020065	0.0001	0.0001	0.086076	0.0001	0.022143	0.201881	0.0001	0	8	0	16	4	0	0	16	0	4	32	0
ENSMUSG00000001496	8.56716	62.9173	56.8258	10.2284	66.1677	15.97203119	47.6438	51.6491	9.76211	6.56996	78.1001	71.7541	2077	14617	14153	2467	16936	3744	11884	12404	2353	1536	16995	17899
ENSMUSG00000001497	0.0522701	0.0799175	0.0423426	0.0485794	0.0863559	0.121844938	0.0465445	0.224999	0.185923	0.0540969	0.240522	0.0729516	24	34	19	21	40	51	21	97	81	23	95	33
ENSMUSG00000001504	25.7471	28.8954	33.5646	28.4936	30.4343	37.9793327	30.612	27.6969	31.3419	29.5215	34.353	34.6445	7208	7754	9656	7935	8999	10281	8821	7684	8723	7966	8634	9983
ENSMUSG00000001506	4.25037	9.96386	4.03187	5.28708	12.8476	4.511002476	7.89781	3.85555	7.28829	8.84743	4.21144	7.74808	2381	5348	2321	2946	7596	2444	4551	2141	4057	4774	2119	4466
ENSMUSG00000001507	66.303	61.0733	60.3473	69.1074	65.5597	58.74814705	47.445	54.9036	58.4161	49.238	46.79	54.6768	32284	28509	30198	33477	33716	27662	23779	26493	28277	23110	20458	27407
ENSMUSG00000001508	0.0001	0.0530247	0.0001	0.0001	0.0001	0.0001	0.0001	0.0194887	0.025568	0.0001	0.00865708	0.0001	0	8	0	0	0	0	0	3	4	0	2	0
ENSMUSG00000001510	0.033831	0.017457	0.0001	0.033945	0.0001	0.034859	0.098601	0.051145	0.0001	0.0001	0.0001	0.0001	8	4	0	8	0	8	23	12	0	0	0	0
ENSMUSG00000001517	3.35235	1.01071	0.802429	0.977838	1.95925	1.774597961	0.495298	1.46398	2.02082	1.86673	0.451932	0.646114	1649	478	408	482	1018	846	253	715	988	886	203	329
ENSMUSG00000001518	2.25726	2.49693	3.20098	3.38881	3.93476	3.735620834	2.9122	3.28768	2.47891	3.05286	3.2931	3.81386	1369	1451	1995	2045	2518	2190	1817	1976	1494	1785	1793	2379
ENSMUSG00000001520	0.197159	0.116376	0.15714	0.0440636	0.086605	0.204001747	0.102786	0.113074	0.140475	0.113465	0.173976	0.139238	64	37	52	15	30	64	34	37	46	36	53	47
ENSMUSG00000001521	3.64259	3.27181	2.94782	3.81722	3.45882	2.904281462	2.80555	3.0994	3.08786	3.17166	2.65865	3.13957	2903	2500	2415	3026	2913	2239	2302	2448	2447	2437	1904	2577
ENSMUSG00000001524	4.24839	5.10216	4.1588	4.1982	4.41525	4.536941466	4.14311	4.3772	5.00307	4.22163	5.36472	4.68675	1203	1387	1212	1185	1321	1245	1208	1230	1409	1154	1366	1367
ENSMUSG00000001525	278.364	284.802	222.197	258.321	297.849	221.2552104	239.966	228.84	244.794	243.61	253.421	255.354	78968	77455	64783	72905	89245	60698	70070	64335	69033	66616	64556	74568
ENSMUSG00000001542	6.35575	5.30249	6.38544	5.89861	4.93073	5.296826037	6.69549	6.0807	6.79167	6.01919	5.06942	6.28179	5329	4264	5502	4920	4366	4296	5778	5054	5661	4864	3816	5421
ENSMUSG00000001552	61.5523	68.9648	64.3559	66.2751	72.5261	77.0568371	54.8395	67.5035	59.2721	61.6691	75.8597	71.1197	33780	36285	36300	36186	42041	40897	30980	36714	32338	32625	37384	40180
ENSMUSG00000001555	5.40232	11.5631	5.32594	5.4317	14.6025	6.092496735	10.8036	4.9928	7.62763	11.8122	5.39748	8.37705	1353	2776	1371	1354	3861	1476	2784	1240	1899	2852	1215	2159
ENSMUSG00000001558	0.0915164	0.0635556	0.0591277	0.0205116	0.0537123	0.0001	0.0975991	0.151123	0.0410559	0.0001	0.0001	0.0986827	17	12	12	4	11	0	19	28	8	0	0	19
ENSMUSG00000001566	0.039059	0.0001	0.0001	0.0001	0.0001	0.0001	0.0001	0.0001	0.0001	0.0001	0.0001	0.0001	8	0	0	0	0	0	0	0	0	0	0	0
ENSMUSG00000001569	6.56254	6.62252	6.36062	6.12986	6.40503	6.242097312	6.32992	6.35528	7.24283	5.91843	5.92933	6.02415	5167	4999	5146	4801	5327	4753	5130	4959	5669	4492	4192	4882
ENSMUSG00000001576	16.1447	15.5294	13.7278	7.25695	6.32409	12.89393338	13.532	13.7192	14.8428	12.6878	13.4058	14.9459	12244	11287	10697	5479	5067	9456	10560	10310	11188	9274	9128	11665
ENSMUSG00000001583	7.01847	5.85865	6.39272	6.53019	7.19195	6.278395383	5.46552	7.32522	6.59415	6.03677	7.79159	7.05606	1995	1595	1867	1847	2158	1725	1599	2063	1863	1654	1988	2063
ENSMUSG00000001588	3.36027	0.502181	1.04751	2.79857	0.527754	1.045701752	3.49282	0.564579	0.124922	3.17834	0.622017	0.119139	1400	202	450	1160	234	422	1497	235	53	1276	233	52
ENSMUSG00000001604	18.8963	19.9261	20.1449	17.8817	16.9046	17.7949385	17.7716	17.7917	16.5621	21.2717	25.4261	17.6088	2257	2281	2472	2125	2134	2055	2184	2105	1967	2448	2726	2165
ENSMUSG00000001622	0.00531038	0.0547645	0.0357662	0.0150672	0.0393667	0.057913533	0.0386073	0.0106792	0.0159881	0.0504613	0.0256825	0.0206354	3	21	16	6	19	22	17	4	7	18	10	8
ENSMUSG00000001627	63.9735	64.1008	87.9762	60.5003	59.4521	88.73278534	98.6269	80.1174	90.7785	80.0902	84.4631	82.7162	31957	30697	45166	30066	31370	42865	50711	39662	45079	38565	37886	42533
ENSMUSG00000001630	22.8366	20.2126	20.5051	19.8027	19.8831	19.70983981	17.702	20.3478	21.2005	16.6018	18.7865	20.2616	9504	8065	8770	8199	8740	7932	7583	8392	8770	6660	7021	8680
ENSMUSG00000001632	4.98634	4.77191	4.30708	4.80363	4.45793	4.702092852	4.89571	5.47952	4.90542	5.87867	4.48744	4.58415	2888	2649	2563	2767	2726	2634	2917	3144	2824	3279	2333	2733
ENSMUSG00000001642	62.5736	71.6583	84.2055	37.8241	39.0412	49.09192071	83.9624	81.3876	81.857	54.12	54.7374	51.0982	44734	49113	61867	26903	29481	33941	61784	57661	58173	37295	35140	37605
ENSMUSG00000001655	0.0001	0.0001	0.03487	0.0001	0.0001	0.0001	0.0001	0.0001	0.0001	0.0001	0.0001	0.0001	0	0	8	0	0	0	0	0	0	0	0	0
ENSMUSG00000001656	0.0001	0.02276	0.0001	0.0001	0.0001	0.0001	0.021199	0.022018	0.0001	0.0001	0.0001	0.0001	0	4	0	0	0	0	4	4	0	0	0	0
ENSMUSG00000001657	0.0001	0.0001	0.0001	0.0001	0.0001	0.016045319	0.0001	0.0157125	0.0156089	0.0001	0.0001	0.0108643	0	0	0	0	0	4	0	4	4	0	0	3
ENSMUSG00000001661	0.0640962	0.017951	0.028001	0.0001	0.0163547	0.056744358	0.0122803	0.0001	0.0001	0.0759931	0.0203948	0.0177902	14	4	6	0	4	12	3	0	0	16	4	4
ENSMUSG00000001663	4.69348	6.43548	7.1548	3.97257	7.70833	6.72013023	5.23507	6.09808	6.87389	6.88653	7.64214	6.12734	613	805	959	517	1063	848	704	789	891	866	896	824
ENSMUSG00000001665	5.80769	7.0348	6.50302	6.22	8.11942	6.01358801	5.78228	7.52034	6.80644	5.97085	8.58507	6.88974	1904	2210	2191	2029	2812	1907	1951	2445	2218	1888	2527	2326
ENSMUSG00000001666	25.8839	34.5391	26.8949	29.4063	33.1234	27.40202005	30.0505	30.5662	30.4272	37.6225	37.3097	34.8565	1707	2183	1823	1929	2307	1747	2039	1998	1994	2391	2210	2366
ENSMUSG00000001670	0.0001	0.0001	0.017019	0.0184302	0.0001	0.0001	0.017814	0.0001	0.0001	0.0001	0.0001	0.0001	0	0	4	4	0	0	4	0	0	0	0	0
ENSMUSG00000001672	12.4837	14.1333	13.9623	14.4848	13.5899	14.65430113	13.8719	14.4016	14.6698	12.4662	16.4969	16.0525	3497	3795	4019	4036	4021	3970	4000	3998	4085	3366	4150	4628
ENSMUSG00000001674	32.5814	33.1594	30.967	29.4544	31.2319	30.51912103	33.295	30.4602	30.9456	29.8826	28.9461	30.138	6899	6732	6740	6205	6985	6250	7257	6393	6514	6101	5504	6570
ENSMUSG00000001687	16.848	18.5218	19.6259	16.8384	19.9497	20.11295055	19.0798	20.4428	20.2445	19.6692	21.4814	20.8665	11635	12262	13929	11568	14551	13432	13562	13990	13897	13093	13321	14832
ENSMUSG00000001700	4.64339	3.71015	4.05936	4.26727	3.22484	3.614710248	4.63838	3.60504	3.29927	4.74912	3.13548	2.97995	2251	1725	2022	2058	1652	1695	2314	1732	1590	2219	1366	1487
ENSMUSG00000001707	15.4644	14.5573	14.7062	13.4812	14.3949	13.3756642	14.3121	12.5709	13.5092	14.289	12.8811	14.5471	4296	3877	4198	3726	4224	3593	4093	3461	3732	3827	3214	4160
ENSMUSG00000001729	61.5251	60.1589	54.4879	55.9392	56.6085	53.88860547	53.7499	54.9812	57.2056	55.2062	58.8579	54.6844	21501	20155	19570	19450	20895	18212	19334	19042	19873	18599	18470	19673
ENSMUSG00000001739	0.267235	0.950347	0.563054	0.574428	2.42777	1.000742534	0.724593	0.52568	0.799272	1.19186	1.00256	1.13771	50	167	106	104	466	176	136	95	145	210	164	213
ENSMUSG00000001741	1.52196	0.564349	0.590699	1.75312	1.15717	0.796335799	2.10394	0.612765	0.361507	2.83445	0.556465	0.51159	1023	364	409	1172	823	519	1454	409	243	1834	337	356
ENSMUSG00000001750	10.2545	6.61462	5.44803	9.32248	6.74602	6.297578797	8.74018	7.24528	6.14274	8.2068	6.22809	5.9795	4031	2494	2201	3646	2804	2395	3534	2823	2403	3111	2200	2420
ENSMUSG00000001751	6.76463	6.19918	5.43896	7.82369	8.34807	7.613227473	5.6824	5.97855	6.38681	6.96674	8.35114	7.42292	1534	1348	1267	1766	2000	1669	1327	1343	1440	1522	1700	1732
ENSMUSG00000001755	10.565	12.2769	10.9411	11.8847	11.1991	9.771086103	10.0067	11.8995	9.98091	9.59227	12.7347	11.7852	2584	2879	2750	2892	2893	2312	2520	2885	2427	2263	2798	2968
ENSMUSG00000001761	4.17376	5.75267	3.62369	4.46889	6.57409	3.635691901	4.61433	3.46124	4.10082	4.27986	3.55115	4.03531	2002	2644	1786	2132	3329	1686	2277	1645	1955	1978	1529	1992
ENSMUSG00000001763	0.676104	0.53395	0.522953	0.682225	0.479292	0.506624366	0.869215	0.725347	0.819631	0.658677	0.63074	0.707723	302	228	239	302	226	218	398	320	362	282	252	324
ENSMUSG00000001767	13.6204	13.1928	13.0089	11.8736	12.8609	12.70226651	13.0513	12.6371	12.8982	11.6176	12.1662	12.1912	4467	4146	4383	3873	4454	4028	4404	4106	4204	3672	3583	4115
ENSMUSG00000001768	17.3524	19.467	17.5905	19.4327	22.8814	20.48748345	13.0688	17.5748	17.3582	14.1186	19.9862	19.3617	16682	17939	17380	18584	23231	19046	12932	16744	16586	13083	17252	19160
ENSMUSG00000001773	0.0001	0.0001	0.0001	0.0001	0.0001	0.0001	0.0001	0.0001	0.0137704	0.0001	0.0001	0.0001	0	0	0	0	0	0	0	0	4	0	0	0
ENSMUSG00000001774	15.7771	16.0979	17.9051	16.2237	15.0525	17.08536237	17.5066	15.8877	16.5483	17.7969	15.427	16.2022	10090	9870	11769	10323	10170	10565	11524	10069	10521	10971	8860	10666
ENSMUSG00000001783	74.575	73.0981	72.8899	72.7139	74.3422	75.62883174	68.7726	73.4568	73.811	71.3498	73.6692	74.1784	16628	15626	16704	16130	17509	16308	15784	16232	16361	15336	14751	17026
ENSMUSG00000001785	22.839	21.2755	20.9125	19.975	20.8523	21.93206205	20.7004	19.4085	19.4636	20.2514	19.0951	18.5606	5731	5118	5394	4986	5526	5321	5347	4827	4856	4898	4303	4794
ENSMUSG00000001786	4.09344	4.3013	4.24465	3.91039	3.93386	4.039696361	3.65109	4.00867	3.69226	4.22417	4.23715	3.79841	2160	2176	2302	2054	2192	2061	1984	2097	1937	2148	2008	2063
ENSMUSG00000001794	80.5857	90.1697	72.7229	84.1418	95.7104	78.21394139	74.625	82.2052	82.7314	81.0301	98.7221	87.117	17023	18261	15789	17684	21354	15977	16227	17209	17374	16500	18725	18943
ENSMUSG00000001802	0.943113	1.10174	0.649257	0.798049	1.18959	1.068452051	0.963197	0.725578	0.969345	0.848337	1.06507	1.00688	379	426	269	320	505	415	399	290	389	328	384	417
ENSMUSG00000001804	0.012544	0.0001	0.0001	0.0001	0.009771	0.0001	0.0001	0.0001	0.0001	0.0001	0.0001	0.0001	4	0	0	0	4	0	0	0	0	0	0	0
ENSMUSG00000001815	0.0001	0.0001	0.0001	0.0001	0.0001	0.0001	0.0001	0.0001	0.0001	0.0001	0.0001	0.0001	0	0	0	0	0	0	0	0	0	0	0	0
ENSMUSG00000001819	0.0001	0.0001	0.0001	0.0001	0.0001	0.034386	0.0001	0.0001	0.0001	0.0001	0.0001	0.0001	0	0	0	0	0	8	0	0	0	0	0	0
ENSMUSG00000001823	0.0001	0.0001	0.0001	0.0001	0.0001	0.0001	0.0001	0.0001	0.0001	0.0001	0.0001	0.0001	0	0	0	0	0	0	0	0	0	0	0	0
ENSMUSG00000001827	0.24427	1.32523	0.304439	0.491261	1.606	0.347622922	0.682198	0.501808	0.536163	1.32744	0.696738	0.847516	50	251	63	98	338	67	140	99	109	255	124	176
ENSMUSG00000001829	3.62081	4.01002	3.69916	3.96827	4.31776	3.680134084	4.06354	4.35884	3.8714	3.9134	4.56342	4.03913	3079	3268	3232	3356	3877	3026	3556	3672	3273	3205	3483	3535
ENSMUSG00000001833	13.8747	14.5769	16.5324	9.25437	15.2423	15.9614865	9.78529	8.87919	14.6599	9.21686	13.1604	8.97513	13764	13863	16854	9135	15971	15311	9993	8731	14455	8816	11722	9166
ENSMUSG00000001844	4.71765	4.82268	4.42279	4.93601	5.31929	4.818007448	4.32599	4.15435	4.23043	5.33909	5.0028	4.52307	1159	1135	1116	1204	1378	1145	1092	1011	1032	1263	1102	1144
ENSMUSG00000001847	74.2717	84.3325	87.6572	76.1629	82.1658	86.91753564	85.0626	83.5974	82.1817	80.3886	85.0715	84.6546	28473	30994	34538	29049	33271	32224	33566	31761	31319	29708	29286	33408
ENSMUSG00000001855	5.52985	5.23628	5.24097	5.54405	5.44726	5.348405295	5.03103	5.57215	4.97025	5.59124	4.67383	4.70319	4560	4141	4441	4546	4744	4264	4270	4553	4075	4441	3460	3990
ENSMUSG00000001864	1.09856	1.82953	1.31038	1.23712	1.88901	1.457519228	1.69443	1.36165	1.39867	1.67575	1.25112	1.69846	382	605	467	426	689	486	602	467	481	558	389	604
ENSMUSG00000001865	1.15638	1.106	0.790417	0.531481	0.32128	0.086342061	1.40641	1.24591	0.403377	1.02078	1.0426	0.236729	150	138	106	69	44	11	188	160	52	128	122	32
ENSMUSG00000001870	3.00451	3.82572	2.53169	4.34715	5.81304	3.06323961	3.72215	2.42663	3.69146	4.85999	3.12695	4.8432	2743	3345	2375	3945	5599	2704	3496	2197	3348	4273	2564	4548
ENSMUSG00000001891	28.3964	32.9213	31.0469	31.0335	32.5421	28.7152054	32.5671	33.1843	31.1352	32.2468	30.8909	30.448	7433	8261	8351	8081	8995	7268	8773	8607	8100	8135	7260	8203
ENSMUSG00000001901	0.0001	0.0001	0.0001	0.0124898	0.0117638	0.011238055	0.0460094	0.0376146	0.0230436	0.024916	0.0611868	0.0291438	0	0	0	4	4	4	15	12	7	8	17	10
ENSMUSG00000001909	5.75299	5.78752	7.4541	5.72347	5.49171	5.645823523	5.71636	6.05453	7.04831	7.42464	7.22418	6.65678	3104	2995	4128	3070	3130	2948	3177	3240	3782	3859	3501	3697
ENSMUSG00000001910	30.7884	30.4225	27.5428	30.4159	29.2906	26.466366	25.1518	29.4681	30.0642	27.3704	27.3246	27.0905	11289	10694	10379	11095	11343	9384	9492	10708	10958	9674	8996	10225
ENSMUSG00000001911	1.55024	4.65767	1.31288	7.45967	6.17424	1.729020392	4.82404	1.67351	1.68684	1.85222	6.93855	1.52386	975	2802	849	4654	4091	1051	3115	1042	1055	1122	3909	986
ENSMUSG00000001918	22.9501	19.3511	19.1927	19.7833	19.3831	20.41024468	22.8624	19.1771	18.7185	19.6953	17.3437	18.6125	8170	6605	7022	7008	7288	7028	8378	6766	6626	6759	5546	6821
ENSMUSG00000001924	101.134	98.4727	97.0358	92.6485	94.3842	94.56755077	95.5965	103.758	101.923	93.717	93.1424	96.1373	41558	38791	40981	37875	40965	37579	40434	42253	41634	37121	34367	40665
ENSMUSG00000001930	0.286133	0.194569	0.171721	0.461427	0.206441	0.228529931	0.287956	0.110259	0.12477	0.349427	0.111751	0.191574	393	257	243	632	301	304	408	152	173	464	138	272
ENSMUSG00000001942	1.84585	1.91199	1.42986	1.64132	1.79416	1.476656067	1.45289	1.96352	1.69733	1.48036	1.86463	1.68957	1653	1644	1317	1464	1698	1280	1341	1743	1513	1279	1501	1560
ENSMUSG00000001943	7.09985	10.4125	7.53192	7.94136	12.5093	11.65938588	6.03674	7.58901	5.71588	8.42396	12.3863	7.74985	1201	1688	1309	1335	2233	1906	1052	1272	961	1373	1879	1349
ENSMUSG00000001946	10.0967	18.1294	13.3333	9.21599	16.2424	12.10136417	16.1534	15.248	16.891	16.0298	15.4104	15.479	2470	4250	3351	2242	4195	2863	4066	3696	4107	3779	3385	3896
ENSMUSG00000001948	9.04113	7.57781	6.53043	11.6614	7.1368	8.019419005	6.85342	7.07684	8.35879	6.74152	8.07239	9.75296	820	659	609	1052	684	703	640	636	753	589	658	910
ENSMUSG00000001962	29.1907	29.843	28.2935	29.9852	28.6432	30.0528103	28.0328	25.9162	28.1831	30.4993	33.575	33.3637	5696	5582	5674	5821	5903	5670	5631	5013	5468	5737	5883	6701
ENSMUSG00000001964	31.6503	31.7534	30.4987	30.7157	29.3061	28.39242199	31.0492	29.7371	28.1112	30.8646	32.6268	30.9711	6794	6535	6728	6560	6645	5895	6860	6327	5999	6387	6289	6843
ENSMUSG00000001983	10.3873	10.7043	10.7811	9.34549	10.2286	8.882019	8.27811	9.75761	9.76798	9.67235	9.26136	10.5323	1225	1211	1307	1097	1274	1013	1005	1141	1146	1100	981	1279
ENSMUSG00000001985	0.0001	0.0001	0.0001	0.0001	0.0001	0.005064	0.0001	0.0001	0.004944	0.0001	0.0001	0.0001	0	0	0	0	0	4	0	0	4	0	0	0
ENSMUSG00000001986	0.144807	0.144334	0.128172	0.136376	0.193174	0.1744124	0.274914	0.123869	0.104893	0.233736	0.0889091	0.0794081	124	117	112	115	174	144	241	105	89	190	68	70
ENSMUSG00000001988	0.061245	0.0856136	0.1008	0.0910534	0.0918198	0.083983288	0.105851	0.240445	0.108991	0.199678	0.136627	0.105482	16	22	27	24	25	21	28	62	28	50	32	29
ENSMUSG00000001995	3.29631	3.34553	2.71147	2.42246	3.41654	2.717667959	4.71896	4.33875	4.28841	4.71195	4.42672	4.34744	2704	2631	2286	1979	2960	2156	3984	3528	3498	3726	3260	3671
ENSMUSG00000001998	1.41372	1.35026	1.57082	1.64371	1.47896	1.721418437	1.6065	1.76249	1.66668	1.5137	1.00474	1.31151	1184	1086	1353	1370	1310	1396	1386	1463	1389	1223	758	1131
ENSMUSG00000001999	8.9808	9.16082	7.92851	8.7144	9.66043	8.43414477	8.36512	8.51634	9.05448	9.10293	10.6232	9.15603	1876	1834	1701	1810	2130	1703	1798	1761	1879	1832	1991	1967
ENSMUSG00000002006	0.522963	0.743775	0.46546	0.818878	0.850943	0.401941	0.551097	0.519384	0.684793	0.777866	0.451427	0.618063	178	242	162	276	305	132	193	175	231	254	138	216
ENSMUSG00000002007	0.292708	0.16157	0.144201	0.577087	0.120764	0.183590708	0.59259	0.0375667	0.0634161	0.635054	0.113861	0.0669599	71	38	36	138	31	43	147	10	17	147	25	17
ENSMUSG00000002010	20.9918	20.3825	20.4095	19.5096	20.0547	19.64499155	18.4477	20.1989	18.944	18.9429	21.4491	20.0848	4839	4503	4836	4474	4883	4378	4378	4614	4340	4210	4439	4766
ENSMUSG00000002012	0.20902	0.13324	0.064074	0.0425583	0.0674539	0.122242533	0.0001	0.0676487	0.0001	0.0001	0.0978434	0.171102	36	22	12	8	12	20	0	12	0	0	15	30
ENSMUSG00000002014	29.2551	27.7078	20.5222	29.2584	26.1494	21.54223513	26.3332	23.0506	25.0029	31.6661	30.6724	27.2234	7727	7017	5573	7688	7295	5505	7160	6034	6565	8062	7275	7403
ENSMUSG00000002015	155.202	165.363	136.764	148.141	166.042	137.39006	141.461	144.233	145.59	151.549	172.144	166.888	16132	16478	14610	15319	18229	13810	15135	14857	15043	15184	16067	17856
ENSMUSG00000002017	20.9558	21.2237	21.3825	21.156	19.7685	20.97247523	21.9961	19.03	21.4487	18.9598	18.9243	22.2135	6370	6186	6681	6398	6347	6166	6883	5733	6482	5556	5165	6950
ENSMUSG00000002020	2.3177	3.51115	1.45597	1.96494	2.62751	1.216648539	3.93023	1.18627	2.13739	3.35829	0.884393	1.72435	1618	2350	1046	1366	1938	823	2824	822	1484	2261	555	1240
ENSMUSG00000002028	4.34671	2.92448	3.57958	4.87841	3.80761	3.837444066	4.8282	4.0373	3.53803	4.5074	2.65063	3.46486	6181	3986	5230	6901	5717	5275	7066	5689	5000	6177	3384	5070
ENSMUSG00000002031	4.6447	4.89471	4.23703	4.57144	4.67127	3.848396689	3.75605	4.44374	4.44172	4.48882	4.34894	4.64064	2545	2571	2388	2493	2705	2039	2118	2415	2419	2372	2140	2618
ENSMUSG00000002032	0.252012	0.253549	0.207598	0.235067	0.379958	0.120034167	0.140339	0.181375	0.200346	0.207005	0.350164	0.235548	70	68	59	65	111	34	40	50	57	57	87	67
ENSMUSG00000002033	3.49131	0.417244	0.965902	3.00391	0.44606	1.158772033	3.95703	0.806403	0.0873396	3.95059	0.682317	0.0982377	974	113	277	835	133	314	1137	224	25	1063	172	29
ENSMUSG00000002043	8.01648	8.47779	6.7381	8.71228	8.37998	6.921817615	7.5775	6.73678	7.13707	6.62152	8.29875	8.09342	1090	1103	942	1177	1203	910	1058	908	965	867	1013	1132
ENSMUSG00000002052	20.0757	17.6982	16.8913	21.0038	20.7681	19.7354126	19.264	20.0528	19.6251	20.426	17.6758	18.2987	12146	10265	10503	12642	13271	11547	11996	12023	11803	11912	9603	11396
ENSMUSG00000002055	2.68965	2.4977	1.84356	2.25083	1.86108	1.430475493	1.02876	1.52273	2.26075	1.05696	1.21147	1.67328	1292	1152	913	1078	946	668	512	727	1082	492	525	829
ENSMUSG00000002057	0.703995	0.48893	0.532287	0.638947	0.310247	0.611792	0.456524	0.536376	0.775662	0.524735	0.797511	0.630899	193	129	150	175	90	163	129	146	212	139	197	178
ENSMUSG00000002058	2.67548	3.5636	3.89046	4.31357	3.12484	2.940501813	2.98073	2.91925	4.12733	4.15361	3.6152	2.91294	562	715	838	899	692	596	643	607	860	840	682	628
ENSMUSG00000002059	9.71261	11.3761	6.81758	6.95926	11.1521	7.600760017	7.15129	7.46021	7.49569	9.03902	9.72337	9.62572	1979	2221	1429	1414	2399	1499	1501	1508	1520	1777	1780	2019
ENSMUSG00000002064	56.0816	58.9179	53.2477	41.6526	45.4424	46.10130755	44.8023	61.829	46.8772	55.4375	63.6164	53.1002	7246	7298	7070	5354	6202	5760	5959	7917	6021	6904	7381	7062
ENSMUSG00000002068	3.23121	3.63868	2.37576	3.46936	4.31873	2.294085144	2.59661	2.79152	2.96257	2.84226	2.52853	3.25705	737	795	557	786	1039	506	609	630	672	625	520	763
ENSMUSG00000002076	0.316304	0.089398	0.160974	0.224103	0.272586	0.151307935	0.122461	0.116466	0.153756	0.189167	0.279056	0.184274	98	28	51	69	89	45	39	36	47	57	78	59
ENSMUSG00000002083	4.4619	5.11794	5.47515	5.32667	5.12117	4.733735315	6.35381	4.70951	5.85378	5.03305	6.15124	4.96078	810	891	1021	962	982	831	1186	847	1056	881	1002	927
ENSMUSG00000002100	0.026592	0.006429	0.018167	0.010648	0.019219	0.006791	0.022662	0.010689	0.01777	0.0001	0.0001	0.012651	10	3	7	4	8	3	9	4	7	0	0	5
ENSMUSG00000002102	78.6203	89.6735	81.4762	75.5588	86.3947	87.26072208	79.3607	86.6705	83.3824	81.2756	94.6805	86.9583	17482	19114	18617	16713	20289	18761	18163	19098	18429	17419	18902	19902
ENSMUSG00000002103	5.87478	6.63234	5.83683	7.18883	7.80522	6.905738325	5.70672	6.53298	5.97207	5.98975	7.43846	6.56613	2599	2814	2655	3165	3647	2954	2599	2866	2627	2554	2955	2990
ENSMUSG00000002104	0.496258	0.945796	0.809047	0.92815	1.43632	0.94348293	0.839374	0.532258	0.621762	0.847006	1.23274	1.07463	79	142	130	144	234	142	134	83	97	128	172	173
ENSMUSG00000002105	4.90359	6.33496	4.6225	6.01056	7.65463	5.820876665	4.67014	5.22932	4.90394	6.21293	6.27484	6.03304	2040	2526	1978	2487	3362	2342	2000	2155	2027	2492	2343	2584
ENSMUSG00000002107	1.64278	1.13167	1.06609	1.55789	1.40378	1.223674524	1.25091	0.962322	0.950374	1.76485	0.958126	1.07926	3632	2398	2427	3430	3281	2617	2848	2111	2091	3762	1905	2459
ENSMUSG00000002108	2.36111	2.10569	2.07233	2.04588	3.17141	2.896027227	2.099	2.53751	2.46093	2.57721	3.11512	2.46152	508	435	460	441	722	603	466	543	528	536	602	546
ENSMUSG00000002109	3.27612	2.9352	3.13357	2.97609	3.27441	3.317723114	3.48235	3.654	3.00688	2.73356	3.85555	3.12459	767	659	753	693	809	751	839	847	699	617	809	754
ENSMUSG00000002111	2.82178	0.750081	0.844154	3.59146	0.989168	0.860487662	4.01074	0.603304	0.446265	4.42948	0.927866	0.494664	650	166	201	823	243	192	951	138	104	984	193	119
ENSMUSG00000002129	20.0112	20.2736	18.6157	19.1155	19.6208	18.5474403	18.8158	19.6066	19.1882	18.4319	17.5573	17.8272	10490	10189	10029	9969	10863	9402	10152	10186	10001	9314	8264	9620
ENSMUSG00000002147	22.5685	19.9888	17.4599	21.6114	21.5731	19.89095034	19.8758	22.2341	21.0695	22.393	20.5411	19.4894	8474	7194	6738	8073	8555	7222	7683	8273	7865	8103	6926	7532
ENSMUSG00000002190	0.0001	0.0001	0.0001	0.0001	0.0001	0.0001	0.0001	0.0001	0.0001	0.0001	0.0001	0.0001	0	0	0	0	0	0	0	0	0	0	0	0
ENSMUSG00000002204	48.1738	59.2465	73.256	45.744	59.1413	81.64605002	68.318	64.8283	56.3436	76.8704	81.7419	66.9657	10927	12884	17078	10324	14170	17911	15951	14573	12706	16808	16649	15636
ENSMUSG00000002205	8.53892	8.02388	8.13149	7.50637	7.95817	7.138165153	8.17491	8.08719	7.77971	7.93301	8.84374	7.55984	4913	4426	4809	4298	4836	3973	4841	4611	4452	4399	4568	4479
ENSMUSG00000002210	7.51946	8.43537	8.59448	8.11052	7.77914	9.028250741	7.90351	8.03987	7.59387	8.47378	8.54556	8.30152	2376	2555	2791	2549	2596	2760	2571	2517	2386	2580	2424	2701
ENSMUSG00000002221	3.52187	3.41342	3.30727	3.58152	3.5667	3.41395186	3.49507	3.42987	3.65536	3.20745	3.25495	3.23168	3087	2869	2979	3124	3303	2895	3154	2980	3186	2710	2562	2917
ENSMUSG00000002222	13.9874	14.4903	17.2711	13.0083	13.794	16.09884129	16.6897	17.4814	15.9721	10.9509	15.755	14.6934	8091	8036	10267	7487	8429	9006	9937	10021	9185	6108	8183	8749
ENSMUSG00000002227	2.62223	2.41378	1.49907	2.05575	2.3262	1.798683594	1.90195	1.63772	1.65527	1.49192	1.53095	1.55832	1258	1109	738	980	1176	833	938	779	788	689	659	769
ENSMUSG00000002228	0.977953	1.03274	0.468832	1.15968	0.733327	0.623643311	0.567216	0.654051	0.746908	0.714537	0.282394	0.859209	153	154	76	179	120	95	91	101	115	108	40	138
ENSMUSG00000002233	53.6696	62.0541	41.2338	50.6604	65.3903	41.59013158	50.149	40.7361	52.8611	57.7251	47.6282	54.9759	7407	8209	5848	6956	9530	5551	7123	5571	7253	7679	5902	7810
ENSMUSG00000002240	0.0001	0.0001	0.0001	0.0001	0.0001	0.0001	0.0001	0.0001	0.0001	0.0001	0.0001	0.0001	0	0	0	0	0	0	0	0	0	0	0	0
ENSMUSG00000002249	3.17433	2.933	2.83334	2.96699	3.43452	2.777820407	2.18934	2.77198	3.00966	2.46579	2.70354	3.23862	1822	1612	1668	1693	2080	1541	1293	1577	1715	1363	1392	1912
ENSMUSG00000002250	4.22329	1.85122	3.82666	1.66286	2.01871	3.158045314	4.93396	4.48034	4.1431	2.28795	1.29857	1.60698	2709	1141	2523	1063	1368	1961	3256	2848	2643	1415	751	1063
ENSMUSG00000002257	3.42513	1.69498	2.2092	2.62772	1.6356	2.081601139	4.08201	2.0654	1.94074	3.80496	2.33812	1.66519	781	371	518	597	394	460	959	468	441	836	479	391
ENSMUSG00000002265	0.583076	0.518826	0.927014	0.593564	0.80755	1.155998598	0.875745	0.886979	0.729573	0.658412	0.71935	0.69313	664	566	1083	671	970	1271	1025	1000	825	722	734	811
ENSMUSG00000002266	0.0109068	0.00568841	0.0001	0.00548195	0.0001	0.0111989	0.0105967	0.0001	0.0109725	0.0001	0.00607372	0.0001	8	4	0	4	0	8	8	0	8	0	4	0
ENSMUSG00000002274	1.16525	0.916585	0.741051	0.82931	0.996156	0.821836845	0.636636	0.591965	0.794054	0.779777	0.747461	1.40662	377	287	248	267	342	259	214	192	256	245	220	468
ENSMUSG00000002279	0.872273	1.00543	0.76242	0.92072	0.976823	0.922817146	0.826908	0.814475	0.906653	0.955578	0.991839	0.931808	1013	1120	910	1066	1198	1038	989	939	1047	1071	1034	1115
ENSMUSG00000002280	3.14561	3.1118	2.59793	2.92401	2.88387	2.623335177	2.59766	2.84608	2.93569	3.1159	3.25353	2.99074	1673	1586	1420	1546	1622	1350	1423	1500	1551	1597	1554	1637
ENSMUSG00000002289	9.29711	16.6451	9.54943	6.7991	11.8644	7.588981732	9.13493	8.51246	11.7348	11.0869	6.63125	8.19081	2809	4819	2964	2044	3784	2217	2840	2548	3523	3228	1799	2548
ENSMUSG00000002297	4.22738	3.98562	3.85056	2.85796	3.08025	3.247106959	3.14802	3.35771	3.64467	2.86302	2.84377	3.40033	3150	2847	2948	2120	2424	2340	2415	2480	2699	2057	1904	2608
ENSMUSG00000002307	7.06197	9.26344	5.95431	7.1287	6.22381	5.956463797	7.09769	9.20993	6.47497	6.51988	7.02137	7.15165	1901	2389	1649	1909	1769	1554	1968	2457	1733	1694	1697	1981
ENSMUSG00000002308	4.02201	5.07085	3.27142	3.24887	3.86707	3.682031463	4.09042	4.14848	4.13406	3.99084	4.58954	3.90426	991	1196	829	797	1006	877	1036	1013	1011	947	1015	990
ENSMUSG00000002319	20.1997	17.316	15.6724	21.3695	19.4648	17.1981373	16.5331	15.4401	17.4104	15.4949	16.4251	17.846	8046	6612	6416	8468	8188	6623	6779	6097	6894	5952	5875	7317
ENSMUSG00000002320	16.7976	11.7767	12.0826	12.6659	12.4397	9.936567864	11.1216	13.4749	12.026	12.4009	14.7165	12.8218	5563	3741	4113	4174	4351	3184	3792	4423	3960	3959	4376	4371
ENSMUSG00000002324	2.57698	2.13384	1.04859	2.5428	2.20007	1.431366539	1.29477	1.60181	1.38041	1.50913	2.48017	1.9691	647	514	272	635	583	349	336	399	345	367	560	510
ENSMUSG00000002325	5.10089	4.32822	3.93955	5.13388	5.17306	4.793677497	4.49979	4.01275	3.68572	5.31525	4.52514	3.90597	2348	1910	1863	2349	2512	2133	2130	1829	1687	2356	1869	1849
ENSMUSG00000002326	5.78433	6.51767	5.71705	5.28601	5.33927	4.980177632	5.26831	5.64371	5.77903	6.13608	5.76336	5.29162	1939	2093	1969	1762	1890	1614	1818	1874	1926	1981	1736	1826
ENSMUSG00000002329	14.2356	16.723	13.8436	16.2359	16.9152	14.37807345	14.9901	14.9104	13.4127	17.022	16.8486	16.6121	2467	2780	2466	2800	3097	2411	2675	2562	2311	2845	2622	2964
ENSMUSG00000002332	21.1609	24.1183	21.7041	20.4368	21.64	20.7915794	21.1759	26.897	24.2687	22.3134	28.1575	25.3416	4982	5444	5251	4787	5381	4733	5132	6275	5679	5064	5952	6141
ENSMUSG00000002341	0.010078	0.0001	0.010616	0.0001	0.029014	0.025351	0.057824	0.0001	0.0001	0.028612	0.0001	0.013439	7	0	7	0	19	16	37	0	0	17	0	9
ENSMUSG00000002342	6.93314	3.88296	5.82229	6.50312	4.32229	3.579663181	3.37869	3.83799	4.00129	3.46348	3.87999	3.85753	2177	1172	1880	2031	1437	1091	1096	1197	1252	1049	1096	1251
ENSMUSG00000002343	3.25238	3.15449	3.20754	3.68414	3.04825	2.949451704	3.06269	2.24285	3.21393	2.79456	3.05263	2.67738	907	843	919	1023	899	796	879	621	891	752	765	769
ENSMUSG00000002345	15.1042	16.5585	14.0203	14.4029	19.6433	15.56503973	14.4341	16.0231	16.2608	18.3021	17.1062	17.5951	1892	1990	1805	1796	2598	1887	1862	1990	2025	2210	1926	2269
ENSMUSG00000002346	0.838057	0.782228	0.954201	0.924363	0.779112	0.744984212	0.885076	0.886466	0.943954	0.866025	0.721803	0.72343	430	385	504	472	423	370	468	451	482	430	333	382
ENSMUSG00000002365	23.0276	27.1699	21.4566	22.7228	27.1351	21.93760908	24.4625	21.3282	24.2019	25.5307	20.928	23.9156	7103	8035	6802	6973	8840	6544	7766	6520	7421	7591	5796	7593
ENSMUSG00000002372	12.3063	11.8913	11.688	12.256	12.3468	11.51398736	10.987	11.8275	11.504	11.6578	12.1861	11.779	7306	6770	7132	7240	7744	6612	6716	6961	6790	6672	6495	7199
ENSMUSG00000002379	22.6369	27.0226	24.5795	26.2094	26.2416	26.66767954	27.0226	26.2893	22.9955	32.0087	32.7999	30.5536	2110	2414	2355	2430	2583	2402	2591	2427	2131	2875	2744	2931
ENSMUSG00000002384	0.0389065	0.0200844	0.0110583	0.0691158	0.0215211	0.047177907	0.0220833	0.0454669	0.0114334	0.0117903	0.0001	0.0110015	13	7	4	24	8	16	8	15	4	4	0	4
ENSMUSG00000002393	8.20012	9.00681	9.19828	12.2255	7.96539	9.140309019	9.79037	6.96654	14.4204	9.44551	8.72803	11.2312	2089	2198	2407	3096	2143	2250	2567	1760	3649	2320	1997	2943
ENSMUSG00000002395	10.4127	12.874	9.43001	10.1893	11.8839	11.7478163	11.6243	9.43459	10.4253	13.9457	12.3617	12.4266	1962	2326	1826	1910	2365	2141	2253	1763	1952	2531	2092	2410
ENSMUSG00000002396	2.49534	2.44796	2.51827	2.71012	2.02346	2.356397785	2.91764	2.71524	2.70436	2.26418	2.91647	2.75445	1519	1430	1576	1642	1301	1388	1828	1638	1637	1329	1595	1728
ENSMUSG00000002409	4.23833	3.94295	3.50782	4.20011	3.5167	3.638379527	3.46446	3.45425	4.57273	3.56719	4.63816	3.87753	975	870	829	961	854	809	821	788	1045	791	958	918
ENSMUSG00000002413	4.12416	3.84394	4.38587	4.33301	4.22764	4.802174525	4.51774	4.48389	4.01989	4.50922	3.91258	4.14795	4877	4359	5329	5098	5280	5491	5498	5255	4724	5139	4156	5050
ENSMUSG00000002416	2.2732	2.92688	2.19986	3.09505	2.25739	2.441971892	3.30847	2.3057	2.77747	3.47845	3.13206	3.03087	1093	1350	1087	1480	1148	1136	1636	1099	1328	1612	1353	1499
ENSMUSG00000002428	4.27288	3.52991	4.52949	3.9388	3.60976	3.668165134	5.08145	4.54023	4.64741	3.51579	3.51076	3.61208	2163	1714	2357	1985	1931	1797	2648	2277	2340	1716	1597	1883
ENSMUSG00000002455	24.0373	22.9643	23.4258	21.4323	22.8654	21.49382308	20.0204	23.5195	21.9979	22.5209	22.2882	22.4825	7911	7246	7923	7017	7948	6841	6783	7672	7196	7144	6586	7616
ENSMUSG00000002458	10.5138	7.14236	7.02751	11.7407	9.86835	7.927716596	15.2813	10.1091	9.91625	11.935	8.01186	10.6644	2002	1307	1379	2227	1987	1461	2995	1910	1878	2193	1373	2090
ENSMUSG00000002459	0.0920833	0.0256294	0.0299716	0.0885836	0.0665439	0.208244142	0.0453368	0.0524863	0.0428436	0.0161882	0.0692445	0.142128	34	10	12	34	26	75	17	19	17	6	24	54
ENSMUSG00000002475	2.2026	1.49634	1.29476	2.17221	1.73248	1.411283244	1.4196	1.50186	1.75329	1.82598	1.92643	1.65118	439	287	265	431	365	272	291	298	347	351	346	339
ENSMUSG00000002477	36.5536	44.4878	38.6279	33.4493	39.3733	37.54249295	39.5021	32.9158	36.2639	36.1323	35.1956	39.7306	6398	7464	6949	5824	7279	6354	7117	5711	6310	6097	5532	7159
ENSMUSG00000002486	2.1665	1.66343	2.00574	1.43237	1.88426	2.191145462	2.05381	1.99642	1.61795	1.85247	2.04406	1.88533	1370	1009	1303	903	1260	1340	1336	1251	1018	1129	1161	1227
ENSMUSG00000002489	0.897725	0.845697	0.587793	0.715994	0.969561	0.579457368	0.83156	0.664805	0.641336	0.88115	0.471632	0.547567	772	696	520	612	879	482	736	567	549	730	365	487
ENSMUSG00000002496	6.51433	6.62694	6.15314	7.06806	7.57693	6.70148338	6.50648	7.14075	6.44379	8.04261	7.01414	6.98261	5355	5221	5198	5777	6575	5325	5504	5815	5262	6368	5176	5905
ENSMUSG00000002500	0.0001	0.0001	0.0001	0.114993	0.0198668	0.017556147	0.0001	0.0259308	0.0001	0.0001	0.0741964	0.0001	0	0	0	17	3	3	0	4	0	0	10	0
ENSMUSG00000002504	10.4458	12.8441	14.0249	11.89	14.4825	14.94155955	11.904	12.2742	8.26404	13.4466	18.1578	16.0081	2360	2780	3254	2671	3455	3262	2767	2747	1856	2927	3682	3722
ENSMUSG00000002524	33.0652	32.884	32.168	31.9506	33.5466	31.84083557	30.7758	31.2085	31.9081	33.6929	35.8645	33.4995	13393	12767	13387	12874	14350	12470	12829	12526	12845	13152	13042	13965
ENSMUSG00000002546	15.1789	14.231	13.0436	16.4305	16.3865	15.74980512	14.0785	15.7717	15.3942	16.23	16.6409	15.7211	7124	6403	6292	7671	8122	7148	6800	7335	7182	7341	7012	7594
ENSMUSG00000002550	15.8032	15.7104	16.2413	16.4034	13.9612	16.74459907	16.4751	13.9595	16.7676	16.2206	17.3015	19.4512	3709	3536	3916	3831	3462	3801	3980	3248	3913	3669	3646	4698
ENSMUSG00000002565	1.60589	1.20936	0.651205	1.25115	0.850056	0.578180805	1.88087	1.11852	1.00626	1.78233	0.608841	0.517868	411	297	172	319	230	143	496	284	257	440	141	137
ENSMUSG00000002578	0.226494	0.0994169	0.12033	0.298372	0.14986	0.140207139	0.234633	0.118444	0.121778	0.287946	0.109866	0.10586	116	49	64	152	82	70	124	60	62	142	51	57
ENSMUSG00000002580	68.7064	76.408	71.396	69.7122	74.2399	74.57016	83.9066	79.4967	76.1695	92.5727	91.3987	80.636	4377	4666	4674	4418	4995	4594	5501	5018	4823	5684	5228	5287
ENSMUSG00000002588	1.36168	1.67696	2.23363	1.30015	1.57316	2.44430987	2.15042	2.0946	2.34584	2.20661	2.70174	2.64748	337	399	569	321	411	585	549	514	578	528	601	675
ENSMUSG00000002602	10.1394	19.6065	8.58734	13.8739	25.7999	11.11566567	21.5568	8.96613	14.4207	27.7807	9.91317	15.8804	4355	8070	3791	5928	11698	4618	9526	3817	6156	11497	3825	7019
ENSMUSG00000002603	8.04769	7.65963	5.83662	7.05636	7.00106	5.419559921	8.24133	5.52569	5.6177	8.98488	5.84586	5.71083	3462	3159	2580	3021	3181	2256	3649	2356	2403	3725	2258	2529
ENSMUSG00000002608	12.5925	13.4302	12.1496	11.622	12.6157	12.71849183	13.6781	13.8288	12.7732	11.6337	14.2414	12.6739	4232	4328	4198	3887	4479	4134	4732	4608	4269	3770	4298	4386
ENSMUSG00000002617	1.1048	1.39652	1.56341	1.37762	1.58677	1.660556619	1.25121	1.50626	1.1914	1.71147	1.49714	1.34304	424	513	615	525	643	615	494	573	455	632	515	530
ENSMUSG00000002625	5.09397	5.77473	4.94955	5.3781	5.66509	5.448319365	5.85804	5.815	5.30801	5.52952	4.74379	5.22003	2210	2398	2206	2318	2592	2284	2614	2498	2289	2312	1849	2330
ENSMUSG00000002633	6.49636	6.24975	5.46245	9.11263	6.56976	5.778617	4.34433	3.79606	5.44481	4.03832	3.28367	5.70779	1577	1455	1363	2201	1685	1357	1086	914	1314	945	716	1427
ENSMUSG00000002635	7.63825	8.59865	7.59482	6.9494	6.87368	7.323785523	7.64608	7.38552	6.98394	9.0526	8.42176	9.47396	1011	1091	1033	914	960	938	1041	969	918	1155	1001	1289
ENSMUSG00000002658	68.2729	69.341	74.2097	65.6216	70.6309	70.649399	69.8199	70.381	71.7841	72.0253	76.9204	76.6608	9996	9733	11166	9558	10922	10003	10522	10212	10447	10165	10112	11553
ENSMUSG00000002660	26.0809	27.8114	24.9872	25.5696	29.9732	24.35947093	29.0626	27.2473	27.6833	33.8874	34.065	27.2638	2720	2782	2679	2654	3302	2458	3121	2817	2870	3407	3191	2927
ENSMUSG00000002661	6.38737	7.36876	5.7213	8.10669	8.57432	7.042292779	7.11866	6.30599	6.37141	8.6723	7.72025	6.94917	563	622	518	709	795	599	644	550	557	735	611	629
ENSMUSG00000002664	0.338605	0.255341	0.132473	0.251574	0.148677	0.353324	0.48532	0.448413	0.144032	0.096514	0.568739	0.258629	14	10	6	11	7	14	21	18	6	4	21	11
ENSMUSG00000002668	2.23763	0.821143	1.55375	2.03946	1.38649	1.599379112	1.70581	1.28166	1.07112	2.16518	1.46488	1.18167	977	344	698	887	641	678	768	556	465	913	574	530
ENSMUSG00000002679	15.7615	19.2395	15.9259	19.3149	16.7401	17.73989098	18.1974	15.7369	16.5685	20.0891	18.4782	16.3899	1947	2278	2022	2372	2184	2119	2314	1927	2035	2392	2049	2085
ENSMUSG00000002688	2.95468	3.27055	3.62591	3.82122	4.14457	3.769395	1.70026	1.77527	2.30226	2.35425	2.83789	2.64287	921	977	1161	1185	1364	1136	546	548	713	707	794	848
ENSMUSG00000002699	1.70972	0.470022	0.348842	1.67221	0.285048	0.345230386	1.78184	0.485269	0.0645949	1.61864	0.41438	0.0288218	651	173	138	634	116	127	699	185	25	594	143	12
ENSMUSG00000002718	22.8785	22.3837	21.2738	21.3554	21.1168	21.30804467	20.0198	20.9854	21.2387	20.281	17.8356	19.8457	10290	9651	9833	9555	10030	9269	9269	9355	9496	8793	7205	9190
ENSMUSG00000002728	13.8192	13.4869	13.6071	13.9059	13.8451	13.17654943	13.2804	12.7028	12.8335	12.7793	14.256	14.4546	4369	4088	4422	4373	4623	4029	4320	3980	4035	3895	4047	4704
ENSMUSG00000002731	6.84538	7.63755	4.86998	6.6595	6.8064	5.92093635	5.30562	6.28198	6.46982	5.52316	6.00225	7.10663	1185	1267	867	1146	1245	991	945	1078	1113	921	933	1266
ENSMUSG00000002732	2.21956	2.93299	2.13237	2.29996	3.71172	2.414544548	1.62623	1.56257	2.08054	2.36036	2.8332	2.83913	282	357	279	291	497	297	214	199	263	290	324	372
ENSMUSG00000002733	14.3167	14.8966	14.4838	13.6429	14.1041	14.86137814	15.8771	14.4277	14.1576	14.0875	13.3389	13.2997	3817	3808	3968	3618	3971	3832	4357	3812	3752	3621	3194	3650
ENSMUSG00000002741	52.0887	56.9508	56.5513	54.6052	59.4237	53.66222131	52.4906	56.1603	56.6079	54.0963	59.561	59.1603	13254	13892	14788	13823	15970	13204	13747	14162	14318	13268	13609	15495
ENSMUSG00000002748	11.3854	9.915	10.0416	11.494	11.4191	10.30845209	11.4892	11.261	11.193	11.0554	9.06587	9.99458	13270	11079	12028	13329	14058	11620	13784	13007	12968	12421	9489	11991
ENSMUSG00000002763	12.412	11.5729	10.4738	10.4126	12.7303	11.79200407	11.5327	12.4324	10.7833	12.1651	14.9148	12.6816	4019	3593	3487	3355	4354	3694	3844	3990	3472	3797	4337	4227
ENSMUSG00000002767	24.1386	28.0448	22.7089	27.3827	17.909	22.54583635	25.3211	18.6432	26.9353	26.2981	27.8467	27.602	2411	2684	2331	2719	1889	2176	2602	1846	2673	2530	2497	2837
ENSMUSG00000002768	46.5046	51.4634	44.3912	41.4527	55.7618	46.82528142	46.9377	50.051	48.9227	49.4224	55.4821	58.2222	7314	7761	7177	6487	9265	7123	7600	7803	7650	7494	7836	9426
ENSMUSG00000002769	1.87022	1.46899	1.22604	1.68423	2.37218	1.093251178	1.24793	1.11182	1.5522	1.25369	2.11406	1.50847	194	145	131	174	259	110	133	114	160	125	197	161
ENSMUSG00000002771	0.30374	0.229901	0.304347	0.230107	0.177282	0.214448639	0.381244	0.18092	0.223668	0.303592	0.193056	0.178939	173	126	179	131	107	118	223	102	127	167	99	105
ENSMUSG00000002778	41.2568	45.753	33.5742	33.7008	43.3948	32.10781444	32.3355	42.4912	43.2814	39.6054	40.7477	37.7955	6595	7011	5516	5359	7327	4963	5321	6731	6878	6103	5849	6219
ENSMUSG00000002781	0.973796	1.13036	0.935346	1.17682	1.14228	0.990285514	1.10218	1.16765	1.06286	1.15188	0.982315	1.0851	627	698	621	754	776	617	731	747	680	715	567	721
ENSMUSG00000002791	0.0001	0.0001	0.0001	0.0142112	0.013386	0.029240835	0.0263783	0.013609	0.0142224	0.0001	0.0314905	0.0001	0	0	0	4	4	8	8	4	4	0	8	0
ENSMUSG00000002797	0.933877	1.25244	0.780677	1.17946	1.12558	1.012948734	1.36567	1.0132	0.966685	1.27945	0.982856	0.810557	619	795	532	777	788	649	931	665	638	817	585	554
ENSMUSG00000002799	4.39287	3.1057	3.57588	4.16808	3.47446	3.746385439	3.37489	3.36961	2.86702	3.32489	3.5455	3.06684	2614	1773	2187	2466	2184	2156	2068	1987	1695	1906	1894	1880
ENSMUSG00000002803	9.86872	6.1142	1.48253	2.0922	12.1615	4.532788038	5.97395	2.6257	10.8356	9.72438	3.40939	1.73616	1958	1164	305	415	2549	873	1224	518	2140	1860	610	358
ENSMUSG00000002804	5.658	5.09855	4.14656	5.40914	5.72299	4.407862711	4.13768	4.88222	4.44806	4.86179	6.23208	5.11401	768	665	579	731	820	579	578	657	601	636	760	715
ENSMUSG00000002808	7.57583	6.2583	6.32723	7.91319	6.37062	5.663451598	6.21809	4.91202	6.76355	6.26008	4.98615	6.06426	1774	1406	1522	1843	1576	1282	1499	1140	1576	1414	1049	1463
ENSMUSG00000002812	51.5347	47.9127	48.3455	48.1384	47.6397	45.78638163	44.6801	51.7487	50.1327	44.7931	48.7723	48.065	22143	19737	21350	20578	21621	19025	19761	22036	21414	18553	18819	21260
ENSMUSG00000002814	5.13021	4.1	4.73353	4.90841	4.05432	4.317473783	4.65581	5.78595	5.28882	5.11751	4.87612	4.2295	2013	1542	1909	1916	1682	1638	1881	2249	2063	1936	1718	1709
ENSMUSG00000002820	4.83457	4.49077	3.77117	4.60184	4.33855	4.168295818	4.2212	5.07824	4.93032	4.76287	6.22107	4.74274	2998	2669	2403	2839	2840	2499	2693	3119	3037	2846	3463	3027
ENSMUSG00000002825	5.09673	5.24166	4.39418	5.38878	4.62295	5.149016124	5.26832	4.07728	3.7888	5.26067	5.27692	4.61451	862	849	765	903	826	842	917	683	637	857	800	802
ENSMUSG00000002831	0.199575	0.198875	0.209661	0.435532	0.254083	0.258144195	0.160811	0.190986	0.208413	0.147195	0.190385	0.227498	99	94	107	214	133	123	82	94	103	70	85	116
ENSMUSG00000002833	10.625	10.6281	8.7939	10.222	10.7054	9.630146708	8.68029	9.53529	10.1665	10.2733	9.3573	9.573	4421	4240	3763	4234	4706	3877	3722	3934	4207	4122	3499	4102
ENSMUSG00000002835	3.52658	2.82647	2.39253	2.8863	3.00097	2.345367009	2.04529	2.55853	2.96123	2.2869	2.1807	2.71336	2663	2047	1857	2168	2394	1713	1590	1915	2223	1665	1479	2110
ENSMUSG00000002844	13.3142	13.4813	10.7382	12.233	13.0562	11.832119	14.3803	12.1113	11.5118	12.9764	14.3239	12.7315	3368	3269	2791	3078	3488	2894	3744	3036	2895	3164	3253	3316
ENSMUSG00000002845	6.82736	5.64669	5.38355	5.68859	6.34493	5.59215579	6.28471	5.43203	5.45765	5.04997	5.14192	4.56913	2386	1893	1935	1978	2343	1892	2261	1882	1898	1703	1615	1647
ENSMUSG00000002846	13.8845	14.8216	13.6594	14.3191	13.3468	12.28910904	14.379	12.368	13.3458	13.9703	14.8816	14.5362	2113	2163	2137	2168	2145	1808	2252	1866	2019	2049	2033	2277
ENSMUSG00000002847	0.563156	0.182683	0.298404	0.107192	0.160802	0.068094648	0.389777	0.0001	0.0981114	0.404232	0.148404	0.0709412	97	30	53	19	30	12	69	0	17	67	23	13
ENSMUSG00000002870	9.82592	8.73447	6.66817	8.51372	8.203	5.755241036	6.59773	5.57145	7.27972	6.34191	5.80222	6.3454	5830	4969	4067	5026	5141	3303	4030	3277	4295	3627	3092	3876
ENSMUSG00000002871	2.52516	2.86521	2.17882	3.12425	3.14931	2.735971328	2.51006	2.78079	2.88198	2.61353	3.45036	3.00108	906	986	804	1112	1191	948	928	988	1026	903	1107	1106
ENSMUSG00000002881	34.9553	35.0823	38.3422	30.4409	31.3478	32.37196919	37.8266	39.6535	38.3818	30.5948	31.6876	31.0814	12222	11759	13777	10589	11576	10945	13612	13738	13340	10312	9949	11187
ENSMUSG00000002885	7.26343	4.80047	4.96795	7.60078	5.62497	6.145882232	6.53691	4.11818	4.5244	6.44747	4.9285	5.46882	2331	1478	1641	2426	1907	1908	2161	1310	1445	1995	1420	1806
ENSMUSG00000002897	4.7361	3.70875	4.26419	5.08555	3.95129	4.199340923	5.39114	4.18706	3.86834	5.37404	3.72716	3.88406	3499	2627	3237	3738	3084	3000	4100	3066	2842	3827	2473	2953
ENSMUSG00000002900	2.53728	3.93904	1.73333	2.82568	4.18722	1.849595691	3.28586	1.60215	2.44762	3.6514	1.50956	2.41317	2149	3196	1510	2379	3744	1516	2862	1345	2061	2979	1148	2104
ENSMUSG00000002908	0.0458554	0.146147	0.161576	0.221753	0.150003	0.194567443	0.153215	0.19803	0.081779	0.229245	0.18178	0.242951	18	55	65	87	62	74	63	77	32	87	64	98
ENSMUSG00000002910	1.22895	1.12193	1.27021	1.45323	1.07834	1.187398634	1.46392	1.25295	1.20688	1.13792	1.14808	1.1967	340	298	362	400	316	320	418	346	334	306	288	343
ENSMUSG00000002930	0.0001	0.0001	0.0001	0.0001	0.0001	0.0001	0.0001	0.0001	0.0001	0.0001	0.0001	0.0001	0	0	0	0	0	0	0	0	0	0	0	0
ENSMUSG00000002944	45.8589	50.8614	60.8177	26.8798	17.0659	28.12459325	83.5155	79.3862	71.7065	35.2034	32.7296	27.6001	14040	14929	19134	8188	5521	8328	26315	24085	21822	10390	8999	8699
ENSMUSG00000002948	5.96412	4.24622	2.42329	4.94462	5.13437	4.634068371	5.59865	5.79529	4.7137	4.75289	5.05097	4.64227	1952	1332	818	1611	1775	1467	1884	1880	1531	1498	1485	1563
ENSMUSG00000002949	13.2581	12.1966	12.3348	9.99082	11.3176	10.81437883	11.1031	12.3636	11.5023	11.5059	10.9474	10.8372	4146	3657	3966	3110	3737	3271	3574	3833	3576	3468	3076	3490
ENSMUSG00000002957	29.449	27.2007	26.4	27.8007	29.2291	27.63596458	25.3988	27.7656	26.4807	26.8375	27.97	27.5371	14221	12593	13101	13356	14908	12906	12624	13288	12711	12493	12128	13688
ENSMUSG00000002963	6.69222	6.91685	6.87845	6.47204	8.52556	6.217130507	6.59289	7.40799	6.99751	8.16656	7.70729	8.50246	1861	1842	1963	1792	2499	1670	1885	2039	1930	2185	1922	2429
ENSMUSG00000002968	8.6587	8.42728	7.35631	9.28368	8.83872	8.053311104	8.31731	8.34189	9.10431	8.44246	10.2632	8.19395	5636	5261	4924	6011	6079	5071	5574	5383	5891	5298	5999	5492
ENSMUSG00000002980	115.146	144.369	115.651	120.312	160.029	125.9296013	96.2251	130.066	127.809	116.101	148.936	142.221	31409	37753	32423	32650	46107	33219	27018	35160	34657	30529	36480	39935
ENSMUSG00000002981	22.36	28.5456	20.4876	20.8378	28.0749	21.59570842	21.5721	28.4066	20.9167	22.4421	23.7035	22.1907	11842	14493	11152	10980	15704	11062	11761	14909	11014	11459	11273	12100
ENSMUSG00000002983	14.207	13.8635	12.786	13.6865	10.7802	11.92549787	12.9692	11.3782	12.7738	11.8363	10.8373	10.5098	4708	4404	4355	4514	3775	3823	4423	3738	4209	3782	3225	3586
ENSMUSG00000002984	14.188	13.9732	11.5749	14.0179	13.6002	11.96633884	13.9392	12.3295	14.341	13.2818	13.5854	13.6868	5463	5158	4580	5370	5529	4457	5524	4705	5489	4931	4697	5424
ENSMUSG00000002985	14.7902	19.2125	11.8816	43.5287	19.1268	13.44578268	32.0608	11.1557	16.7625	43.9433	15.9103	11.4176	2700	3362	2231	7899	3686	2376	6020	2020	3041	7725	2608	2145
ENSMUSG00000002992	0.0001	0.0001	0.0001	0.872142	0.0001	0.0001	0.315244	0.0001	0.0001	0.726723	0.236911	0.0001	0	0	0	61	0	0	23	0	0	49	15	0
ENSMUSG00000002996	10.2929	9.74711	10.4516	8.30105	8.55865	8.769008284	10.9303	10.979	10.4272	10.1517	10.105	9.59581	5415	4917	5653	4348	4759	4464	5921	5726	5455	5149	4775	5199
ENSMUSG00000002997	4.96553	4.24455	3.86321	3.51534	3.46807	2.691279507	6.44395	2.09109	3.29552	4.49096	1.72614	1.72821	1547	1268	1237	1090	1142	811	2067	646	1021	1349	484	555
ENSMUSG00000003031	8.6442	8.19149	9.99824	8.84611	8.76702	9.397301514	11.9758	10.2085	8.66932	11.9483	11.0679	9.6427	3357	3049	3990	3417	3596	3529	4786	3928	3346	4471	3859	3854
ENSMUSG00000003032	11.6638	11.5397	14.9888	10.9966	12.6716	14.6534062	16.2742	12.2688	12.2605	16.1142	11.8506	14.6791	3034	2878	4006	2846	3481	3685	4356	3162	3170	4039	2768	3930
ENSMUSG00000003033	16.9218	16.9786	15.4793	17.6073	17.6839	16.36739169	15.4873	14.8771	14.0187	16.8229	16.3419	14.7527	4597	4421	4321	4759	5074	4300	4331	4005	3786	4405	3986	4126
ENSMUSG00000003037	21.2522	21.1263	19.4176	20.2398	22.0543	20.44092024	21.3957	19.9861	20.2089	21.8733	22.0774	20.5925	8477	8081	7961	8032	9292	7886	8785	7901	8014	8411	7908	8456
ENSMUSG00000003038	19.6656	9.87792	19.4788	18.8603	18.7401	18.39222361	15.2871	17.5731	11.9967	18.5092	18.5587	18.303	5133	2473	5224	4898	5167	4643	4107	4546	3118	4657	4350	4920
ENSMUSG00000003039	23.3315	25.2243	21.8467	21.6908	25.5218	21.37564809	25.1302	26.6268	25.2695	23.5273	27.2158	23.8273	8772	9092	8442	8113	10135	7772	9725	9921	9445	8527	9188	9221
ENSMUSG00000003051	31.0315	45.26	49.5028	39.0726	23.0028	44.69232119	45.4314	52.1169	54.3205	41.2359	50.5974	49.0958	5868	8204	9619	7349	4595	8172	8842	9764	10210	7515	8589	9555
ENSMUSG00000003053	0.0001	0.0001	0.0001	0.0001	0.0001	0.0001	0.0001	0.0001	0.0001	0.0001	0.0001	0.0001	0	0	0	0	0	0	0	0	0	0	0	0
ENSMUSG00000003062	5.62133	6.4798	4.96231	5.01711	6.33098	6.291608392	4.95092	5.50459	5.54209	5.60437	7.84317	6.52896	2688	2970	2440	2389	3197	2909	2437	2610	2634	2585	3368	3216
ENSMUSG00000003068	17.636	17.3945	17.4701	16.9119	17.3373	18.22568701	18.2905	18.4844	18.7605	18.0276	19.1677	18.5713	6892	6517	7018	6573	7156	6887	7357	7157	7289	6790	6725	7470
ENSMUSG00000003070	1.43831	1.86959	1.52441	1.30282	2.6432	2.146634	1.87298	1.7344	2.05518	1.66847	2.25911	2.10879	262	326	285	236	508	378	351	313	372	293	369	395
ENSMUSG00000003072	74.6592	83.9542	69.7193	78.5461	75.1851	73.15172775	77.9204	74.6227	74.6782	89.916	99.3673	90.9348	12276	13233	11781	12847	13057	11630	13186	12159	12206	14250	14670	15391
ENSMUSG00000003099	25.5661	26.4792	23.3777	26.0132	27.2267	24.19545375	24.5008	26.9698	27.684	24.5703	27.4519	24.6204	6841	6793	6429	6924	7694	6261	6748	7152	7363	6338	6595	6781
ENSMUSG00000003119	4.45658	3.78928	4.85888	4.98262	4.13083	4.623015935	5.02568	5.17299	4.74506	4.28885	3.54214	3.79461	4461	3637	4998	4962	4367	4476	5177	5131	4722	4136	3184	3910
ENSMUSG00000003123	2.49023	1.84441	1.74728	2.13599	2.11157	1.863065031	2.0544	2.49301	1.92856	1.88189	1.77438	1.56997	1253	890	904	1071	1124	907	1064	1242	966	914	802	814
ENSMUSG00000003131	14.9742	16.4975	17.8843	15.8947	16.3053	15.93104129	16.8174	15.5099	15.9631	15.3197	14.6549	16.4927	10559	11151	12959	11150	12141	10862	12205	10836	11188	10411	9279	11969
ENSMUSG00000003134	7.45827	6.9281	5.71569	6.76246	7.21341	6.589736835	7.2034	8.70704	7.16591	9.13558	10.1025	8.15139	3333	2968	2626	3007	3406	2849	3313	3856	3183	3934	4053	3750
ENSMUSG00000003135	9.61934	9.78614	10.613	9.33317	9.17897	10.31515692	10.6643	9.66206	10.338	8.78299	9.79157	9.45559	2879	2807	3263	2779	2901	2985	3285	2865	3075	2533	2632	2913
ENSMUSG00000003153	0.606169	0.482609	0.371508	0.656429	0.530593	0.535669351	0.726484	0.277116	0.334691	0.791235	0.289728	0.363826	375	288	237	404	347	321	464	170	208	472	162	233
ENSMUSG00000003154	8.02617	7.17582	7.72295	7.03284	7.68448	7.555589276	8.46804	9.04481	8.22153	8.4849	8.36725	7.96956	3659	3136	3618	3190	3700	3331	3974	4086	3726	3729	3425	3740
ENSMUSG00000003161	20.7337	19.4974	17.6131	20.1219	19.7627	17.6370206	18.1661	20.1586	18.5983	19.3618	21.3958	20.885	8580	7736	7491	8285	8640	7059	7738	8268	7652	7725	7951	8898
ENSMUSG00000003166	15.3278	15.8619	13.7203	14.9513	15.3402	14.00635698	13.4134	15.3012	14.7719	14.2598	14.2997	14.9937	8960	8888	8243	8695	9470	7917	8071	8862	8583	8034	7506	9022
ENSMUSG00000003184	9.01349	9.00647	8.4608	9.44069	9.38567	7.999759838	8.57002	8.31625	8.54672	9.23071	9.52337	8.75273	2653	2541	2556	2760	2917	2279	2595	2424	2499	2618	2515	2649
ENSMUSG00000003190	4.41903	5.0571	3.93949	5.70813	5.83105	5.123428523	3.80575	4.48649	5.13743	4.69601	5.27496	4.68931	748	819	685	960	1040	839	663	752	863	765	802	815
ENSMUSG00000003198	3.77148	3.74608	4.87119	3.56552	3.64475	4.569950885	4.11695	3.53013	3.55782	3.97927	3.96047	4.14427	789	751	1047	741	805	924	886	732	739	802	744	893
ENSMUSG00000003199	12.4873	10.0774	8.32298	12.1992	11.4061	8.880796393	9.24371	8.01993	10.4473	11.0707	11.4902	10.8189	2457	1902	1684	2389	2370	1691	1874	1565	2044	2099	2032	2192
ENSMUSG00000003200	12.0939	12.5504	11.0104	12.6867	12.7772	13.20014175	12.1729	11.0499	11.9743	11.9777	12.1347	12.1339	5170	5143	4837	5396	5769	5457	5356	4682	5088	4936	4658	5340
ENSMUSG00000003206	1.17932	0.64907	0.428251	0.437758	0.221822	0.157782	1.11493	0.756288	0.207625	0.549656	0.361577	0.134264	117	62	44	43	24	16	113	74	21	53	32	14
ENSMUSG00000003208	2.62014	2.39007	2.44627	2.2059	2.68015	2.268063403	2.14256	2.42148	2.23649	2.43287	2.50982	2.34995	1110	970	1065	930	1199	929	933	1016	942	993	955	1024
ENSMUSG00000003226	17.5709	14.7531	17.4967	18.4231	17.5226	17.99224541	18.0598	18.2959	16.5302	16.9827	13.0473	14.7765	17572	14144	17983	18330	18509	17400	18591	18132	16434	16372	11716	15212
ENSMUSG00000003227	0.167784	0.151769	0.137521	0.213065	0.3971	0.179178	0.075773	0.073365	0.153369	0.141145	0.173053	0.237289	53	46	44	66	131	54	25	23	48	43	49	76
ENSMUSG00000003228	2.15547	2.37161	1.78862	2.2811	2.19099	1.911368286	2.56148	1.87922	1.94581	2.60996	1.7305	1.83894	1297	1368	1106	1366	1393	1112	1586	1121	1164	1514	935	1139
ENSMUSG00000003233	8.84135	8.24151	8.19011	8.81729	8.92292	9.633317858	7.8177	8.80574	8.01099	7.93085	8.56407	8.8998	4834	4319	4602	4796	5153	5094	4400	4771	4354	4181	4205	5008
ENSMUSG00000003234	14.6865	16.0952	14.3617	15.8388	17.129	14.72431701	13.2135	18.104	15.0494	14.5527	14.7492	16.8734	4460	4685	4482	4783	5492	4324	4131	5447	4541	4258	4022	5272
ENSMUSG00000003235	44.6739	46.1092	42.5245	41.8013	43.2613	41.63642472	39.0384	45.001	42.1307	37.8403	44.5354	44.6956	9886	9781	9671	9203	10112	8910	8892	9869	9269	8071	8849	10181
ENSMUSG00000003269	20.9529	22.4581	17.6171	21.1446	23.4855	20.78846576	20.175	20.0746	26.7824	20.8122	23.9522	23.2637	6156	6328	5320	6182	7288	5908	6102	5847	7824	5895	6321	7037
ENSMUSG00000003271	1.10063	1.42583	1.03434	1.17212	1.33539	1.579489501	1.00995	1.40145	1.241	1.52553	1.72306	1.72987	372	463	361	396	478	517	353	471	418	497	525	603
ENSMUSG00000003273	0.0177445	0.0211786	0.0936952	0.124833	0.0674094	0.145250332	0.0864253	0.0548346	0.141974	0.205155	0.0254077	0.139897	3	4	16	21	12	24	15	10	24	33	4	24
ENSMUSG00000003279	0.0206851	0.0221219	0.0215771	0.0207186	0.0184265	0.014973578	0.0204188	0.0136684	0.0192145	0.0140048	0.0142763	0.0150617	32	33	34	33	31	23	33	21	31	21	20	24
ENSMUSG00000003282	0.0953096	0.0316354	0.0176948	0.0361349	0.0489714	0.021454031	0.0302162	0.0001	0.0414626	0.0260593	0.0392146	0.0343816	69	22	14	27	39	16	23	0	31	19	26	26
ENSMUSG00000003283	9.07837	7.514	5.99964	10.7486	10.6327	8.10519513	4.82037	3.76327	3.23168	5.5385	4.16129	4.47071	1621	1287	1102	1910	2005	1400	887	667	575	954	668	822
ENSMUSG00000003299	16.4642	18.2911	14.9941	16.5673	19.9872	16.41665106	16.5775	15.3851	15.4302	16.964	19.5539	17.0267	3677	3915	3442	3681	4713	3547	3810	3407	3427	3652	3921	3916
ENSMUSG00000003308	14.7959	17.5185	15.4294	13.4859	15.3914	15.41727046	18.1372	17.533	15.3868	14.1492	18.0725	14.7053	5923	6722	6348	5370	6507	5968	7473	6956	6124	5460	6497	6060
ENSMUSG00000003309	23.0256	21.387	23.2622	22.2363	23.569	19.71970395	18.0372	21.9435	23.1061	19.1666	25.0972	22.5596	6166	5493	6403	5926	6668	5109	4972	5824	6152	4950	6036	6220
ENSMUSG00000003316	15.489	13.5975	13.0895	16.9768	15.5202	14.56916526	14.7534	14.6798	15.6829	15.362	11.9244	13.5477	9365	7881	8133	10211	9911	8518	9181	8796	9426	8953	6474	8432
ENSMUSG00000003341	0.104235	0.00976013	0.0364166	0.0175516	0.0349375	0.191523675	0.212395	0.0795162	0.0188247	0.0858753	0.0302165	0.103764	42	4	16	8	15	75	88	32	8	34	11	43
ENSMUSG00000003344	5.27848	5.24282	4.29009	5.67491	5.2304	5.390545144	3.35992	4.1907	4.6674	4.53509	5.78475	5.56388	1615	1539	1351	1728	1693	1596	1059	1273	1421	1340	1590	1754
ENSMUSG00000003345	15.8167	15.3702	12.264	16.2653	15.8803	12.997902	13.6592	13.4257	13.8815	17.3631	15.7549	14.8855	6524	6080	5199	6675	6919	5185	5800	5489	5692	6901	5835	6321
ENSMUSG00000003346	23.7864	27.8894	21.8288	21.6066	22.6297	25.72998695	26.6714	21.1072	27.4641	27.7612	30.7272	27.7523	3139	3528	2960	2837	3154	3283	3622	2760	3602	3531	3640	3769
ENSMUSG00000003348	12.6284	9.21546	9.01738	11.1395	10.5694	9.112763042	11.9041	9.05867	9.10642	12.32	10.9284	9.77845	3505	2453	2572	3076	3098	2448	3401	2492	2513	3296	2723	2794
ENSMUSG00000003352	12.7724	7.72876	6.16021	10.8156	6.95056	5.958465611	11.5912	5.07592	4.95484	10.5114	5.52212	4.7775	4370	2536	2166	3681	2513	1971	4082	1721	1687	3465	1698	1682
ENSMUSG00000003354	3.92141	2.32669	3.091	3.82336	2.41727	2.022938203	1.64796	1.84053	2.54775	2.07172	1.65467	2.54878	667	379	540	647	434	333	289	310	431	340	253	446
ENSMUSG00000003355	2.78284	4.03327	2.20467	3.67217	4.30888	2.598882465	3.41316	1.90602	3.24903	3.15719	3.11584	3.28016	644	893	524	845	1052	581	811	436	747	704	647	780
ENSMUSG00000003360	21.1777	20.8499	20.446	19.5249	20.4575	19.16771305	20.6223	21.2736	20.5439	20.1762	19.8731	19.8469	11252	10621	11165	10321	11480	9849	11277	11201	10852	10335	9481	10855
ENSMUSG00000003363	23.9878	20.0331	17.7239	25.3715	21.6268	20.34437569	30.765	28.5144	19.7278	36.7293	25.2788	30.3309	5984	4792	4544	6297	5697	4907	7898	7049	4893	8830	5662	7788
ENSMUSG00000003378	1.34244	1.58726	1.44768	1.76438	1.8825	1.633305761	1.40771	1.66872	1.33154	1.66469	1.77186	1.60779	593	673	660	777	879	699	640	733	585	709	703	733
ENSMUSG00000003379	27.7284	5.60985	7.83842	28.9354	7.1366	9.977886	31.8453	4.68301	1.86836	43.4842	5.70125	2.19098	3445	669	1001	3577	937	1199	4073	577	231	5208	636	281
ENSMUSG00000003380	108.06	110.497	99.0622	100.852	119.521	103.9439996	101.646	116.496	104.181	120.209	145.706	122.14	14035	13759	13222	13032	16397	13057	13590	14995	13452	15050	16994	16330
ENSMUSG00000003382	8.30683	6.09475	7.80432	6.92609	5.75061	6.200302686	9.4555	9.23401	8.419	6.77848	5.74356	5.84243	7279	5121	7029	6039	5323	5255	8528	8019	7334	5727	4521	5271
ENSMUSG00000003402	29.194	28.1746	23.2734	26.731	28.1574	24.25055143	25.5947	26.4031	24.8198	28.1862	29.3686	27.8059	10645	9849	8721	9696	10844	8550	9606	9540	8995	9906	9614	10436
ENSMUSG00000003410	0.228889	0.14858	0.229492	0.0822412	0.126629	0.294050051	0.205901	0.220361	0.192952	0.151159	0.103125	0.204954	135	84	140	49	79	168	125	129	113	86	55	124
ENSMUSG00000003411	1.30383	0.966376	0.95245	1.19805	0.910288	1.433573804	1.85461	2.4662	2.17038	1.55933	2.8312	2.7925	393	280	296	359	290	418	576	736	649	454	765	866
ENSMUSG00000003418	3.38757	2.09281	2.11714	3.90488	2.50512	2.416283681	1.49673	2.8735	3.98822	1.88685	2.91908	4.32392	2214	1312	1422	2539	1730	1527	1007	1861	2591	1189	1713	2909
ENSMUSG00000003420	2.62249	4.23051	3.14582	3.72421	3.07622	2.952466057	4.1752	2.48213	3.09583	4.93143	3.82026	4.24604	472	729	581	666	586	514	773	444	555	855	618	786
ENSMUSG00000003421	12.3708	11.6685	11.3218	11.8059	12.956	12.22590571	11.8082	12.1001	10.9092	12.5835	12.6718	12.2197	2959	2674	2781	2808	3271	2827	2907	2868	2592	2900	2720	3007
ENSMUSG00000003423	13.1087	12.4538	10.7835	11.2209	13.45	10.29340361	10.8014	10.4088	10.7963	12.538	12.6697	11.8276	2263	2061	1913	1927	2450	1719	1919	1780	1853	2087	1963	2101
ENSMUSG00000003429	646.232	663.559	635.895	583.145	639.545	603.9052861	644.458	606.678	609.064	673.322	653.818	657.233	47663	46920	48203	42789	49822	43074	48926	44344	44656	47870	43302	49899
ENSMUSG00000003435	26.4171	25.2542	22.7106	25.4919	25.1271	24.53446686	24.2417	24.3828	24.2671	25.9902	23.4403	24.2346	12987	11903	11475	12467	13048	11664	12266	11880	11860	12315	10347	12266
ENSMUSG00000003436	0.011883	0.0322225	0.0443122	0.0787967	0.0433247	0.016000114	0.0340061	0.0619551	0.0374502	0.0001	0.00963516	0.0266678	3	8	12	20	12	4	9	16	10	0	3	7
ENSMUSG00000003437	18.3137	17.231	17.4308	15.7507	17.8018	16.38694956	17.4099	16.0849	17.5631	15.5273	16.5417	20.8314	5374	4846	5257	4598	5517	4651	5259	4678	5121	4393	4359	6291
ENSMUSG00000003438	24.8808	26.9162	23.024	26.1657	24.6139	24.45171505	23.3923	20.4575	24.738	26.5217	28.0089	25.4411	5697	5909	5417	5961	5954	5413	5514	4643	5631	5853	5758	5997
ENSMUSG00000003444	18.7376	21.2565	18.582	22.9546	22.3075	21.671066	20.9461	20.6481	19.4215	22.0362	25.0257	22.5296	2047	2226	2086	2495	2574	2289	2355	2236	2109	2321	2455	2534
ENSMUSG00000003452	0.335897	0.37467	0.263053	0.354978	0.360022	0.332748871	0.392747	0.17457	0.331653	0.457457	0.219528	0.306136	787	842	635	829	892	755	947	408	773	1032	462	738
ENSMUSG00000003458	26.2182	26.6752	22.1746	24.4036	27.5658	24.50149564	22.48	24.5335	24.5575	24.3877	25.2287	25.9232	8888	8670	7726	8230	9869	8034	7844	8243	8277	7971	7680	9048
ENSMUSG00000003464	17.7755	17.6104	16.5295	15.4389	17.7906	15.50786725	17.5238	17.4461	17.3811	15.8125	17.1331	17.3087	5785	5495	5529	4999	6116	4881	5870	5627	5623	4961	5007	5798
ENSMUSG00000003469	0.045408	0.047141	0.0871178	0.0457503	0.0001	0.093911468	0.146964	0.0458196	0.0151896	0.0768201	0.151647	0.102684	12	12	23	12	0	23	38	12	4	19	34	27
ENSMUSG00000003476	0.0001	0.0001	0.0001	0.0001	0.0001	0.0001	0.0001	0.0001	0.00255432	0.0001	0.0001	0.0001	0	0	0	0	0	0	0	0	2	0	0	0
ENSMUSG00000003477	0.818823	0.41625	0.408443	0.919323	0.92061	0.712109286	1.56044	0.249709	0.987297	1.05092	0.442555	1.73663	112	55	58	125	133	95	220	35	135	139	55	245
ENSMUSG00000003484	1.74214	0.453044	0.349026	1.71452	0.537857	0.533096889	1.76734	0.385934	0.07135	2.45761	0.422181	0.155151	277	70	58	271	91	82	289	62	12	376	61	26
ENSMUSG00000003500	12.7984	11.3964	10.9217	12.7101	12.9312	7.661754123	10.2252	8.30961	10.3323	12.614	13.182	10.2708	3598	3071	3156	3555	3840	2086	2960	2317	2890	3418	3330	2972
ENSMUSG00000003505	0.0001	0.0001	0.0001	0.0001	0.0001	0.0001	0.0001	0.0001	0.0001	0.0001	0.0001	0.0001	0	0	0	0	0	0	0	0	0	0	0	0
ENSMUSG00000003518	18.1628	19.6183	19.1153	21.9313	21.5175	23.31011773	18.865	19.7725	17.8016	21.5117	23.5853	21.7914	7252	7510	7845	8713	9074	9000	7754	7825	7066	8279	8458	8957
ENSMUSG00000003526	1.30741	1.48523	1.10741	1.48318	1.56422	1.257225801	0.921216	1.22922	1.03192	0.848009	1.30712	1.45245	872	951	760	984	1100	811	633	812	685	546	782	996
ENSMUSG00000003527	6.09042	5.85327	5.95712	6.1024	6.42781	5.425714066	5.97102	5.6928	5.72694	6.14852	5.87779	6.07004	2199	2027	2211	2194	2452	1895	2219	2038	2056	2140	1906	2256
ENSMUSG00000003528	28.8285	24.1825	25.187	28.6122	31.1025	22.96204111	26.9547	29.8117	33.4244	29.1736	28.1642	25.3201	5322	4280	4780	5255	6064	4101	5122	5454	6133	5191	4670	4813
ENSMUSG00000003531	11.0085	14.2265	11.1112	11.2926	13.3364	10.58516299	11.2004	11.7018	12.2377	12.8413	16.6559	14.1123	2803	3473	2908	2861	3588	2608	2936	2953	3098	3151	3808	3699
ENSMUSG00000003534	32.6068	31.4767	27.7694	33.066	32.3234	26.9954179	22.6548	27.1102	28.1622	25.9753	18.5011	28.3052	13279	12288	11621	13394	13903	10630	9496	10939	11400	10197	6765	11865
ENSMUSG00000003541	155.282	135.284	120.797	105.268	80.6919	77.389725	181.372	177.25	214.722	126.648	115.657	137.15	14975	12507	11973	10100	8219	7218	18004	16940	20585	11773	10016	13615
ENSMUSG00000003545	2.07122	1.26875	2.90408	1.99115	1.94977	3.438575552	2.81937	1.69767	2.42022	3.31082	2.22875	3.46197	1106	650	1591	1056	1097	1773	1547	898	1283	1701	1069	1899
ENSMUSG00000003546	10.7597	13.4473	12.4927	12.7615	15.3937	11.96583095	12.6809	14.9697	13.9677	13.3201	17.9667	15.9271	2182	2614	2603	2574	3296	2346	2646	3008	2816	2603	3270	3324
ENSMUSG00000003549	5.51313	5.85578	5.38247	5.33285	7.41513	5.800778516	4.8291	4.47948	5.56937	6.19652	6.35085	5.7628	1467	1494	1470	1412	2081	1492	1322	1182	1473	1591	1516	1579
ENSMUSG00000003555	0.00949745	0.0001	0.00510627	0.0320157	0.0001	0.0001	0.0001	0.0001	0.0001	0.0001	0.0001	0.0001	3	0	2	8	0	0	0	0	0	0	0	0
ENSMUSG00000003559	5.55431	5.74472	4.34513	5.79956	6.97748	5.922891696	6.08164	6.62134	5.65631	6.23972	7.78114	6.32416	1524	1511	1226	1583	2021	1572	1718	1800	1544	1650	1917	1786
ENSMUSG00000003573	11.994	9.57953	14.7062	10.3368	10.5321	10.90202264	10.0947	12.5742	10.0046	12.9273	11.5764	11.1354	3520	2697	4436	3019	3266	3096	3051	3656	2921	3659	3052	3364
ENSMUSG00000003575	1.01646	0.934353	0.923226	0.97995	1.07084	0.950717706	1.11351	1.02618	0.831126	0.896927	0.958291	0.943899	972	857	907	932	1080	878	1095	972	790	826	823	928
ENSMUSG00000003581	6.39049	6.02472	6.33297	7.46284	7.34379	7.445397082	6.42554	5.92939	7.32018	6.62381	7.89535	8.09237	1218	1100	1240	1414	1477	1371	1260	1119	1386	1216	1351	1586
ENSMUSG00000003585	7.6594	8.35852	8.06899	7.53012	9.37946	9.332052471	8.13898	9.57065	8.79712	6.96764	10.0421	10.1856	2292	2399	2481	2240	2963	2699	2506	2837	2616	2010	2697	3136
ENSMUSG00000003604	4.80075	4.87675	5.27645	4.61503	5.34243	5.048993999	4.55247	4.95224	5.23013	4.89387	6.36363	5.21065	2048	1994	2313	1958	2407	2084	1999	2093	2217	2012	2437	2288
ENSMUSG00000003617	14.9828	9.79592	8.8034	11.7194	7.36223	6.838999271	9.05486	10.5945	11.9513	6.38472	6.27106	8.0502	12229	7665	7387	9517	6347	5402	7609	8570	9696	5027	4599	6766
ENSMUSG00000003623	5.32446	5.7784	5.6751	4.81256	5.78788	5.503398912	5.11962	6.01906	5.42717	4.93117	5.56808	5.34499	2479	2578	2715	2229	2845	2477	2453	2777	2512	2213	2328	2561
ENSMUSG00000003644	10.2001	9.26796	8.5722	8.72298	8.34799	7.411368957	8.83258	9.62128	9.06533	8.07208	8.7554	7.67559	3706	3229	3203	3154	3203	2605	3304	3464	3274	2828	2857	2870
ENSMUSG00000003657	0.0001	0.0001	0.0001	0.0001	0.0001	0.0001	0.0245797	0.0001	0.0001	0.0001	0.0001	0.0001	0	0	0	0	0	0	5	0	0	0	0	0
ENSMUSG00000003660	23.8137	21.4698	22.7234	25.3601	22.8745	22.98994974	22.5038	25.1209	22.6064	21.4784	20.8029	21.3802	15878	13725	15572	16822	16109	14825	15446	16600	14985	13804	12456	14676
ENSMUSG00000003662	15.0375	17.2702	14.9421	15.3298	16.6522	14.25444562	15.0142	17.4141	15.7632	15.6223	19.3641	16.5744	4101	4514	4188	4158	4796	3759	4214	4706	4273	4106	4741	4653
ENSMUSG00000003665	1.31127	2.48237	1.64744	1.4383	3.48481	2.084411172	2.77918	0.99043	1.51347	3.73929	1.57771	2.30407	507	918	653	552	1419	777	1103	379	580	1390	547	915
ENSMUSG00000003680	1.92358	2.29112	1.73975	2.19815	1.83227	1.903659614	1.94773	1.92366	1.77478	2.36989	1.84093	2.10295	828	945	768	940	833	793	862	819	760	982	711	931
ENSMUSG00000003721	14.4	13.0034	15.5128	13.2357	13.1789	13.11936131	12.8702	14.33	14.0569	12.7612	16.4162	14.7228	4269	3694	4726	3904	4125	3759	3926	4209	4143	3648	4370	4493
ENSMUSG00000003731	14.56	14.176	14.1578	14.2844	14.093	13.21456507	14.2239	14.7891	14.5082	14.3293	13.6327	13.835	8356	7801	8351	8156	8544	7335	8402	8412	8277	7927	7026	8173
ENSMUSG00000003746	4.10254	5.82947	4.26035	4.46452	4.6127	4.748086371	6.97993	4.53468	4.85076	7.80431	4.08898	3.85071	3376	4600	3604	3657	4010	3781	5913	3698	3969	6191	3023	3263
ENSMUSG00000003752	7.30363	5.9743	8.21726	6.05405	6.03553	6.791925662	5.5117	7.35155	7.03692	6.19013	5.71802	6.17235	3293	2584	3807	2716	2874	2961	2559	3284	3155	2692	2317	2865
ENSMUSG00000003762	6.52827	6.53068	3.69668	6.47648	6.34306	5.865606488	5.46285	6.01205	5.93141	5.74278	6.54319	6.25615	3112	2984	1814	3071	3194	2705	2681	2839	2811	2640	2801	3070
ENSMUSG00000003778	5.67616	4.78455	4.83035	5.65277	5.35581	5.160936027	4.77844	5.31506	5.50475	4.57421	4.70824	4.42736	5150	4163	4505	5101	5133	4528	4463	4779	4966	4003	3837	4134
ENSMUSG00000003779	7.66031	6.61932	4.97625	5.89794	5.65471	3.534438865	2.58478	4.32767	5.99389	3.31163	3.13102	4.46749	2836	2349	1894	2172	2211	1267	987	1588	2208	1182	1043	1704
ENSMUSG00000003808	9.6922	8.83698	7.74997	9.77219	10.4896	7.41970126	10.7054	7.95809	9.01097	8.60457	8.45854	8.27612	3753	3280	3085	3765	4289	2779	4266	3054	3467	3212	2942	3298
ENSMUSG00000003809	8.53691	9.03193	7.82287	8.64105	8.81446	8.256997921	7.28876	8.52542	8.74938	8.14774	9.23168	7.89563	2008	2038	1892	2022	2190	1878	1765	1987	2046	1848	1949	1911
ENSMUSG00000003810	12.7048	13.0315	10.9276	14.2876	15.3033	11.73624202	12.8596	13.5431	12.539	11.6369	10.9339	13.9022	8288	8149	7325	9272	10542	7402	8632	8755	8130	7317	6404	9332
ENSMUSG00000003812	4.61212	5.43261	5.06161	5.58673	6.29731	4.755018685	5.06088	5.4176	4.84297	5.53933	6.03168	5.66874	2123	2397	2393	2556	3060	2115	2397	2469	2217	2456	2492	2685
ENSMUSG00000003813	29.6011	29.7027	26.46	29.6402	29.091	25.63151227	29.1584	27.8537	32.9968	26.8163	29.0659	28.2515	6507	6258	5978	6482	6753	5449	6598	6069	7211	5683	5738	6392
ENSMUSG00000003814	223.443	215.58	199.742	220.187	229.621	199.6992085	236.73	200.488	212.311	236.356	221.215	223.776	54871	50753	50412	53795	59558	47424	59839	48792	51830	55949	48780	56568
ENSMUSG00000003824	2.32751	2.27769	1.98808	2.30151	2.46756	2.2955616	1.63988	1.97392	2.12557	2.54825	2.68169	2.49282	393	369	345	386	440	374	285	331	357	414	406	433
ENSMUSG00000003847	3.51737	1.1795	2.4516	1.62038	2.85015	1.852287041	1.06686	1.7483	1.461	1.80102	1.23048	1.34032	5519	1774	3951	2531	4720	2809	1725	2719	2280	2724	1732	2166
ENSMUSG00000003848	12.7501	11.1485	12.3242	11.6249	11.2514	11.36840485	11.3001	12.336	11.5567	11.9016	12.0983	11.8686	3792	3180	3767	3440	3535	3272	3461	3637	3419	3413	3231	3635
ENSMUSG00000003849	36.2424	43.2534	32.1466	23.5922	29.6629	22.370199	102.088	94.6884	96.2764	71.8503	58.1776	55.7501	4800	5491	4375	3108	4149	2865	13915	12426	12674	9172	6918	7600
ENSMUSG00000003863	0.277153	0.197682	0.214274	0.205886	0.221354	0.234178215	0.304902	0.289555	0.365591	0.230809	0.364148	0.271371	189	130	150	139	160	153	212	196	248	152	222	190
ENSMUSG00000003865	10.7386	9.7522	8.78194	9.93561	9.80234	9.552450151	7.8515	8.8429	9.33864	6.17293	9.66498	9.86291	4388	3820	3689	4038	4231	3776	3303	3582	3794	2432	3546	4148
ENSMUSG00000003868	31.7439	30.4455	26.695	27.0793	26.9564	22.19108205	25.059	23.5025	24.4536	23.1294	24.037	23.6569	7858	7225	6790	6670	7048	5314	6385	5767	6019	5522	5345	6029
ENSMUSG00000003872	0.160958	0.0515591	0.0386359	0.330701	0.0997522	0.113862938	0.133447	0.0292863	0.215764	0.170373	0.0314211	0.150806	21	8	5	43	14	16	18	4	28	23	4	22
ENSMUSG00000003873	120.949	124.46	139.115	102.964	86.3079	101.673301	116.366	113.582	129.848	108.746	132.243	106.749	16255	16037	19214	13767	12253	13214	16098	15127	17347	14089	15959	14768
ENSMUSG00000003882	5.35023	0.827668	1.05544	6.51296	0.922938	1.399119037	6.91557	0.877644	0.155381	7.67665	1.30596	0.136063	2129	317	432	2578	389	541	2833	347	62	2943	467	56
ENSMUSG00000003923	9.5576	9.1751	8.9994	8.04129	9.4821	8.492156319	9.48148	8.85976	8.80237	8.3709	8.84971	8.9013	3618	3330	3501	3029	3792	3109	3694	3323	3312	3054	3009	3469
ENSMUSG00000003929	1.76244	1.44789	1.74359	1.66844	1.5086	1.635913154	1.97724	1.7684	1.86034	1.55852	1.25854	1.26055	1021	805	1038	963	923	916	1180	1016	1072	871	655	752
ENSMUSG00000003934	1.03937	0.988421	1.02603	1.06384	0.803475	1.688917	1.53299	0.980396	1.11122	0.914225	0.890377	0.921145	283	258	287	288	231	444	429	264	300	240	217	258
ENSMUSG00000003948	33.1465	84.0302	37.664	30.7263	87.748	37.07406738	80.1103	33.1941	46.9747	79.1481	37.4818	41.8771	10122	24598	11820	9335	28300	10948	25179	10045	14259	23297	10278	13163
ENSMUSG00000003949	0.317361	0.384301	0.304799	0.432129	0.262894	0.284908368	0.659612	0.213795	0.234653	0.75824	0.169705	0.238564	182	213	180	246	161	158	389	122	133	418	89	140
ENSMUSG00000003955	44.5449	56.1971	34.9212	48.4117	52.3477	46.65026817	48.9777	43.7663	45.8204	51.6807	55.2634	55.0525	3230	3906	2602	3492	4009	3272	3656	3145	3304	3612	3598	4109
ENSMUSG00000003970	712.314	773.895	734.706	687.817	721.35	683.7016927	756.679	727.015	702.966	794.674	793.789	715.697	82541	85972	87497	79293	88286	76615	90252	83487	80976	88764	82594	85370
ENSMUSG00000003974	0.0001	0.0001	0.0001	0.014538	0.0001	0.0001	0.0001	0.029188	0.0001	0.0001	0.0001	0.0001	0	0	0	4	0	0	0	8	0	0	0	0
ENSMUSG00000003992	1.80229	1.67999	1.17996	1.72606	1.65908	1.279296399	1.83095	1.55021	1.49147	1.59327	1.71925	1.65962	1232	1102	831	1175	1198	846	1288	1052	1013	1051	1056	1169
ENSMUSG00000004018	2.41833	2.6759	2.33741	2.60103	2.37207	2.534053016	2.15838	2.04551	2.39884	2.1511	2.16084	2.46412	697	739	692	745	722	705	640	584	688	598	561	731
ENSMUSG00000004031	0.00502991	0.0001	0.0097885	0.00505597	0.0190493	0.010402936	0.013851	0.0101511	0.0001	0.0001	0.0111836	0.0001	4	0	8	4	16	8	12	8	0	0	8	0
ENSMUSG00000004032	6.11381	7.64122	6.1238	7.17279	7.50391	5.904155075	6.33495	7.07879	7.66609	6.88001	6.87539	6.71376	669	800	689	778	866	623	712	767	831	724	675	754
ENSMUSG00000004035	0.220157	0.0960761	0.165728	0.093956	0.129558	0.056965312	0.0535189	0.107824	0.0552193	0.0273585	0.117586	0.0668942	31	13	24	13	19	8	8	15	8	4	15	10
ENSMUSG00000004038	1.39776	1.35432	1.05174	0.836724	0.511874	0.57084	1.136	1.12327	1.35817	0.642035	0.677599	1.00602	157	146	121	94	61	62	131	125	151	70	69	116
ENSMUSG00000004040	15.621	13.4006	12.0994	16.6647	16.7531	12.83554538	15.2758	15.0584	14.1705	15.2739	14.1418	14.6038	12694	10441	10108	13473	14379	10089	12777	12129	11449	11965	10322	12217
ENSMUSG00000004043	1.95128	1.26684	1.29117	1.66266	1.18763	1.332709131	1.79015	1.55521	0.956702	1.83371	1.20519	0.987763	1189	742	809	1007	767	786	1122	941	581	1078	661	622
ENSMUSG00000004044	99.3568	112.233	105.62	105.156	114.513	118.6782405	94.213	99.0508	105.993	104.053	112.971	115.636	30389	32909	33200	31997	36993	35102	29660	30023	32226	30678	31026	36407
ENSMUSG00000004054	13.4101	12.543	12.586	14.346	11.8511	13.32750822	14.3788	13.6404	12.3407	14.0296	11.8679	11.1346	5026	4507	4848	5349	4691	4830	5546	5065	4597	5068	3993	4296
ENSMUSG00000004056	17.1258	18.2151	14.6006	16.9159	19.1148	15.72436925	14.9756	16.7444	17.1366	9.54168	18.3801	17.7016	10417	10620	9129	10238	12279	9250	9377	10094	10361	5596	10040	11083
ENSMUSG00000004069	16.7983	17.7361	15.8431	15.874	17.4078	15.77183567	16.1838	16.2345	13.6451	17.9148	14.6911	16.4128	5605	5674	5433	5269	6134	5089	5558	5368	4527	5762	4402	5637
ENSMUSG00000004070	39.2104	35.619	26.3939	26.8997	31.8917	30.92817247	29.9847	39.7061	38.4272	43.1311	32.497	32.522	7413	6458	5130	5062	6369	5657	5837	7441	7223	7862	5519	6331
ENSMUSG00000004071	6.59761	6.4542	6.38876	6.30605	7.94032	7.984428816	7.0594	7.86553	6.66692	7.9083	9.40948	8.7641	5681	5328	5653	5403	7222	6648	6256	6712	5707	6563	7274	7768
ENSMUSG00000004085	12.5997	11.9721	13.3141	12.2539	11.8435	12.52469583	13.6496	14.7408	14.1779	12.3516	12.6377	13.2764	10934	9959	11874	10580	10857	10511	12192	12676	12230	10332	9848	11859
ENSMUSG00000004096	59.0864	65.7701	65.8011	53.8619	61.7177	62.67977091	64.9659	64.7974	62.1015	60.0242	64.6775	64.1646	7916	8447	9060	7179	8734	8122	8959	8604	8270	7752	7781	8850
ENSMUSG00000004098	0.238326	0.186758	0.096636	0.12818	0.200663	0.075710879	0.194234	0.026117	0.140092	0.208644	0.106533	0.153297	139	104	58	75	124	43	117	16	81	117	56	92
ENSMUSG00000004099	14.6371	12.9678	10.547	14.0918	13.5794	11.82279581	10.928	11.115	11.6256	11.4576	9.82286	11.0775	9208	7821	6820	8820	9024	7193	7077	6930	7272	6949	5550	7175
ENSMUSG00000004100	11.5038	9.98903	9.77387	9.82362	11.0352	10.18106006	10.3866	9.51766	9.47839	10.5788	11.1822	10.4348	3930	3271	3433	3339	3983	3363	3652	3223	3221	3485	3432	3671
ENSMUSG00000004105	1.74904	1.63951	1.22807	1.71148	1.76119	1.225277664	1.58223	0.892232	1.18525	1.91396	1.08998	1.26917	938	844	678	915	999	636	875	476	633	991	525	702
ENSMUSG00000004110	0.0516767	0.00539872	0.022032	0.0908539	0.00981445	0.034311558	0.128039	0.028603	0.00833584	0.0868036	0.00778639	0.00678034	113	12	49	195	23	72	285	62	18	180	16	16
ENSMUSG00000004113	0.0131811	0.0138803	0.00852267	0.0325738	0.0167829	0.024885459	0.0209958	0.0134112	0.00669338	0.00920327	0.0243096	0.00429316	12	12	8	28	16	21	19	12	6	8	19	4
ENSMUSG00000004127	1.95591	1.72398	1.84386	1.82656	1.78371	1.77699286	1.8295	1.76721	1.84575	1.76121	1.38697	2.00457	1332	1127	1292	1238	1283	1171	1282	1192	1250	1157	848	1405
ENSMUSG00000004151	0.045892	0.024205	0.0128627	0.0133231	0.0352649	0.006859397	0.0400772	0.0200208	0.0599011	0.0858589	0.0092339	0.0594916	53	27	15	16	43	8	47	23	68	94	10	70
ENSMUSG00000004187	0.612337	0.578016	0.374784	0.64945	0.646387	0.677922788	0.828413	0.613367	0.471685	0.635092	0.602484	0.485723	207	187	130	218	230	221	290	206	159	208	183	170
ENSMUSG00000004207	232.054	151.77	141.016	272.277	172.395	146.1170411	260.397	153.243	140.467	285.488	165.768	143.16	54295	34044	33909	63379	42605	33062	62712	35534	32673	64388	34828	34482
ENSMUSG00000004221	14.9359	11.7788	18.405	9.76217	8.83775	9.527962729	14.3741	21.9479	18.4517	10.5214	7.21745	8.96349	10334	7814	13086	6722	6461	6379	10237	15048	12691	7019	4485	6386
ENSMUSG00000004231	0.0001	0.0001	0.0001	0.00819472	0.0001	0.0001	0.0118808	0.0001	0.0001	0.0001	0.0001	0.0001	0	0	0	4	0	0	6	0	0	0	0	0
ENSMUSG00000004233	1.61556	1.27861	1.12154	1.48935	1.62161	1.102853401	1.48565	1.16272	1.21221	1.31643	1.10269	1.1744	820	623	586	753	870	543	777	586	612	645	504	615
ENSMUSG00000004263	23.3622	22.3159	22.051	24.8379	24.2332	25.11325831	22.4964	23.5176	23.3427	23.8694	21.3675	21.7404	9164	8392	8889	9693	10040	9527	9083	9142	9102	9025	7527	8778
ENSMUSG00000004264	50.2786	44.6543	40.5324	40.8265	36.9179	40.10264136	41.8148	33.4197	43.569	43.6046	41.0463	44.4949	15944	13575	13208	12880	12364	12297	13648	10503	13734	13328	11687	14524
ENSMUSG00000004266	13.6552	7.16791	6.22152	12.4851	7.26089	6.710253471	12.9766	6.94185	6.32854	13.511	9.05028	6.15309	3266	1645	1530	2971	1835	1553	3195	1647	1506	3113	1945	1516
ENSMUSG00000004267	0.718796	0.321123	0.433382	0.719718	0.464118	0.364040987	0.63668	0.389338	0.536874	0.668502	0.543816	0.662802	294	128	185	292	202	145	269	158	218	264	200	279
ENSMUSG00000004268	16.4693	17.3236	16.4239	16.1838	17.1915	15.00646797	16.7227	15.924	17.6282	16.9871	16.5418	15.1744	6507	6562	6670	6363	7175	5733	6801	6235	6923	6470	5869	6172
ENSMUSG00000004270	13.1917	15.4099	13.0892	14.1047	18.2204	13.83278853	12.527	14.0171	14.3325	14.4	15.3765	12.6316	3680	4121	3752	3914	5365	3731	3597	3874	3974	3871	3850	3628
ENSMUSG00000004285	90.1887	100.057	99.616	89.8381	104.581	97.24586741	105.089	107.722	90.071	113.147	116.971	104.77	8176	8695	9280	8102	10012	8524	9805	9677	8116	9886	9521	9777
ENSMUSG00000004296	0.507605	0.190038	0.102152	0.377138	0.148052	0.127506436	0.641396	0.0562576	0.0001	0.294492	0.0499342	0.0001	87	31	18	63	27	21	111	10	0	48	8	0
ENSMUSG00000004317	10.2155	12.2219	13.3719	12.0778	12.5632	14.26507578	9.56614	13.0683	12.4283	9.3278	11.0232	11.2444	9978	11442	13420	11735	12959	13472	9617	12649	12065	8782	9668	11304
ENSMUSG00000004319	4.06569	4.02755	4.31512	4.57119	4.12144	4.427890443	4.1815	4.30206	4.03597	4.01062	3.95338	3.58929	5923	5625	6462	6624	6342	6238	6269	6212	5847	5633	5172	5384
ENSMUSG00000004328	0.0419574	0.0342521	0.0310387	0.0001	0.0492036	0.047571344	0.00638483	0.0198949	0.0001	0.0579033	0.00731889	0.0001	25	20	19	0	30	27	4	12	0	32	4	0
ENSMUSG00000004341	0.0001	0.0001	0.0001	0.0001	0.0001	0.0001	0.0001	0.0001	0.0001	0.0001	0.0001	0.0001	0	0	0	0	0	0	0	0	0	0	0	0
ENSMUSG00000004344	0.0001	0.0001	0.0001	0.0001	0.0001	0.0001	0.0001	0.0001	0.0001	0.0001	0.0001	0.0001	0	0	0	0	0	0	0	0	0	0	0	0
ENSMUSG00000004347	0.00758224	0.00668185	0.0192363	0.0132298	0.00414645	0.0001	0.00411094	0.00665243	0.00503906	0.00455926	0.00733318	0.0001	14	11	35	24	8	0	8	12	9	8	12	0
ENSMUSG00000004356	7.87074	6.55202	7.1161	7.2967	7.05256	6.696436694	7.68693	7.39482	6.72514	6.84775	5.38777	5.66713	6846	5465	6362	6316	6481	5634	6885	6375	5816	5743	4211	5077
ENSMUSG00000004359	0.287641	0.0836601	0.121297	0.180903	0.0001	0.035532184	0.350204	0.0115437	0.0230985	0.12854	0.0127858	0.0111136	96	27	42	60	0	12	119	4	8	41	4	4
ENSMUSG00000004360	0.00764625	0.0001	0.0001	0.038109	0.0001	0.0001	0.0001	0.0001	0.0001	0.0001	0.0001	0.0001	4	0	0	19	0	0	0	0	0	0	0	0
ENSMUSG00000004364	31.479	37.082	36.4521	34.9372	36.6448	38.45901833	40.063	39.6441	39.0634	35.7755	36.3723	36.0027	13082	14773	15568	14443	16084	15454	17136	16325	16136	14330	13572	15402
ENSMUSG00000004366	0.0001	0.0001	0.117918	0.0001	0.0001	0.0001	0.0001	0.0001	0.061308	0.0001	0.0001	0.0001	0	0	8	0	0	0	0	0	4	0	0	0
ENSMUSG00000004371	7.70393	7.83986	3.66426	11.8696	10.1656	4.37016546	11.6184	3.08575	9.3068	13.0609	4.56414	11.9325	1368	1334	669	2097	1906	751	2123	543	1643	2234	728	2181
ENSMUSG00000004383	4.80635	5.19526	4.11381	5.28231	5.87124	4.940547083	4.33342	4.91856	4.86957	5.01181	5.22705	5.61554	3271	3389	2876	3575	4219	3250	3036	3316	3294	3286	3193	3933
ENSMUSG00000004393	20.2122	21.2705	18.0593	20.4255	22.3188	20.45473286	19.57	20.0241	20.6518	22.7081	22.1929	23.2089	4367	4406	4011	4390	5094	4274	4353	4288	4436	4730	4306	5162
ENSMUSG00000004394	35.6031	37.7907	35.8106	38.5387	39.882	38.70707792	34.5908	39.738	37.6415	38.04	43.1264	41.3456	6612	6729	6835	7121	7824	6952	6613	7315	6950	6811	7193	7905
ENSMUSG00000004415	0.0245312	0.0492172	0.0594778	0.0903186	0.0487824	0.069721632	0.0494297	0.0285825	0.0339823	0.0371636	0.0863441	0.0512428	19	35	45	64	39	49	38	21	27	26	56	38
ENSMUSG00000004446	7.4449	6.04087	5.26975	5.66361	4.05597	3.88650491	5.08948	4.09993	4.99256	3.59995	3.24868	3.75265	2254	1754	1641	1707	1298	1139	1587	1232	1504	1052	885	1171
ENSMUSG00000004451	19.5277	16.3507	15.2041	18.1608	16.5129	15.54988668	13.847	14.1967	15.1785	14.6822	15.8585	15.51	8211	6591	6570	7596	7333	6322	5992	5915	6344	5951	5987	6712
ENSMUSG00000004455	28.578	28.286	30.7987	26.2281	21.9798	30.22178801	27.1704	29.5314	28.686	27.6586	22.1675	26.6552	8349	7922	9247	7622	6782	8536	8170	8551	8330	7788	5817	8017
ENSMUSG00000004460	37.1102	40.7891	35.1555	38.3473	41.5936	34.68287679	38.6871	36.764	38.3207	38.288	41.1926	39.9932	10241	10791	9970	10528	12123	9256	10990	10055	10513	10185	10208	11361
ENSMUSG00000004462	1.84103	2.05966	2.0785	2.34249	2.18582	2.013208214	2.03088	1.9205	2.17395	2.02717	2.11778	2.13702	1095	1172	1269	1382	1369	1155	1242	1131	1282	1159	1128	1305
ENSMUSG00000004473	0.092786	0.061292	0.186184	0.282855	0.263746	0.31217	0.057443	0.119431	0.148802	0.168817	0.164734	0.264658	24	15	49	72	71	77	16	31	38	42	38	70
ENSMUSG00000004500	1.55086	1.89396	1.15731	1.71094	1.68245	1.405155939	1.19957	1.71232	2.07232	1.67895	1.60084	1.77519	633	741	486	694	725	555	505	692	841	661	586	745
ENSMUSG00000004508	5.03617	4.66297	5.00528	5.41562	6.09645	5.506313292	4.96714	5.1342	4.97652	5.39907	4.77016	5.28834	2650	2352	2707	2834	3387	2802	2689	2677	2603	2738	2253	2864
ENSMUSG00000004530	37.9926	40.146	35.355	40.0188	40.3078	38.50685767	27.774	32.4116	32.1602	30.7374	34.8277	35.3248	31307	31716	29944	32811	35084	30687	23559	26471	26347	24418	25773	29966
ENSMUSG00000004535	25.2364	25.9205	28.9681	23.791	23.8172	25.74902123	27.3512	27.7117	27.4788	24.268	25.5523	25.2844	21499	21173	25364	20165	21432	21214	23985	23398	23272	19929	19549	22174
ENSMUSG00000004540	0.0001	0.0001	0.02036	0.021107	0.0001	0.0001	0.0001	0.0001	0.0001	0.0001	0.046771	0.0001	0	0	4	4	0	0	0	0	0	0	8	0
ENSMUSG00000004542	0.0001	0.0001	0.0001	0.0001	0.0001	0.0001	0.0001	0.0001	0.0001	0.0141217	0.0001	0.0001	0	0	0	0	0	0	0	0	0	4	0	0
ENSMUSG00000004552	13.7424	11.1463	11.0695	18.6834	14.6358	12.56248769	7.44421	9.01483	11.895	10.0211	13.7299	16.2489	3716	2889	3076	5025	4179	3285	2072	2416	3197	2612	3334	4522
ENSMUSG00000004558	5.53311	7.29279	3.83805	5.46378	9.17166	5.387651981	4.94052	4.21673	5.18748	5.77743	6.01539	6.92925	1609	2029	1148	1577	2811	1514	1477	1215	1498	1618	1570	2072
ENSMUSG00000004561	2.82646	2.71815	2.64817	2.73973	2.8781	2.469835341	2.72871	2.28709	2.39834	2.78709	2.61207	2.48893	963	889	929	926	1037	813	959	775	816	915	800	874
ENSMUSG00000004562	1.13878	1.64146	0.894831	1.5338	1.99481	1.114197879	1.25789	0.658048	1.08479	1.23688	0.96555	1.26388	1017	1398	820	1357	1873	960	1154	587	962	1063	776	1158
ENSMUSG00000004565	3.75912	3.32024	3.1965	4.00186	3.33698	3.108725863	3.50082	3.62799	3.30707	3.67973	2.88072	3.11742	3116	2639	2725	3300	2922	2493	2989	2982	2725	2942	2147	2663
ENSMUSG00000004567	4.62384	4.30831	3.70891	4.74526	4.64992	4.373500709	4.14606	3.89007	4.29842	4.31285	4.69229	4.47783	2983	2666	2460	3046	3168	2729	2752	2488	2756	2681	2718	2975
ENSMUSG00000004568	9.77849	8.86868	8.68874	10.4523	9.46789	9.47417476	8.31442	9.20583	8.96016	9.00975	8.68673	8.41283	7003	6089	6394	7446	7160	6561	6129	6534	6378	6219	5586	6202
ENSMUSG00000004591	8.07267	8.19413	9.34527	8.39647	8.00779	9.483730468	8.58393	8.5171	8.47174	8.21305	7.50158	7.98559	8868	8629	10549	9176	9290	10073	9705	9271	9251	8697	7400	9030
ENSMUSG00000004609	0.296174	0.0701334	0.0659645	0.36402	0.0836763	0.023181041	0.527092	0.169916	0.0484002	0.514755	0.123774	0.0327825	197	46	45	241	59	15	362	113	32	329	74	23
ENSMUSG00000004610	34.3208	43.4081	28.3446	33.4952	42.2248	34.01880732	33.347	34.6237	32.7884	39.582	40.7276	37.2376	3409	4132	2893	3309	4428	3267	3408	3407	3238	3789	3632	3807
ENSMUSG00000004612	1.90867	0.400828	1.35542	3.16189	0.547503	1.821925475	1.83038	0.385852	0.0001	3.3203	0.268273	0.0001	149	31	109	246	46	138	148	31	0	250	19	0
ENSMUSG00000004626	20.7855	20.2855	17.5027	21.4798	21.9207	19.67236428	16.7731	19.914	18.5385	20.3704	21.8794	22.2151	7377	6905	6385	7584	8218	6751	6130	7005	6541	6970	6976	8115
ENSMUSG00000004630	0.0001	0.0001	0.0001	0.217889	0.0132608	0.024945713	0.0001	0.0001	0.0001	0.0001	0.0001	0.0001	0	0	0	34	3	4	0	0	0	0	0	0
ENSMUSG00000004631	1.94958	1.81729	1.43622	1.7918	2.60289	1.957456177	1.36141	1.58869	1.60427	1.67017	2.29743	1.86397	1768	1580	1340	1614	2492	1715	1270	1427	1448	1461	1870	1739
ENSMUSG00000004633	2.41365	1.56279	1.39906	2.03312	1.38592	1.305952951	1.52133	1.57162	2.11662	1.26313	0.98874	1.36881	1198	745	714	1004	728	630	777	774	1045	605	441	701
ENSMUSG00000004637	0.837364	0.818032	0.676875	0.924245	0.901187	0.78398155	0.811205	0.824491	0.76295	0.882255	0.946577	0.801528	728	682	605	800	829	661	726	711	661	740	740	717
ENSMUSG00000004642	8.36374	7.67361	8.78716	6.60317	7.44828	8.046748808	7.7786	7.38911	8.02204	7.03824	6.94014	7.70834	4338	3817	4684	3408	4080	4034	4154	3799	4136	3520	3234	4113
ENSMUSG00000004651	0.0001	0.0001	0.0001	0.0001	0.0001	0.0001	0.0001	0.0001	0.0001	0.0001	0.0001	0.0001	0	0	0	0	0	0	0	0	0	0	0	0
ENSMUSG00000004654	0.0001	0.0001	0.0001	0.0001	0.00818873	0.0001	0.0001	0.0001	0.0001	0.0001	0.0001	0.0001	0	0	0	0	3	0	0	0	0	0	0	0
ENSMUSG00000004655	5.04983	5.68914	2.63507	6.50175	7.18018	4.038751	5.62802	4.80276	4.38812	8.50413	5.78529	6.82309	1132	1222	607	1449	1699	875	1298	1067	978	1837	1164	1574
ENSMUSG00000004661	1.32373	1.08653	1.36655	1.5211	1.0862	1.42205041	1.1328	1.26347	1.08711	1.74018	1.35587	1.20554	904	712	958	1031	782	939	796	854	737	1142	831	847
ENSMUSG00000004665	196.36	209.464	182.859	215.551	243.605	209.238358	158.182	184.844	185.376	186.195	232.652	214.76	41187	42120	39419	44980	53970	42442	34152	38423	38653	37647	43819	46371
ENSMUSG00000004667	36.3599	37.4149	33.0664	33.9847	40.528	37.4689677	33.5274	34.6569	35.9	39.0756	43.952	40.9917	8281	8168	7739	7699	9748	8251	7859	7821	8126	8578	8987	9609
ENSMUSG00000004668	0.00445277	0.00435948	0.0001	0.00224545	0.0061109	0.003433884	0.00634291	0.0021984	0.0043676	0.00463611	0.0001	0.0001	8	8	0	4	11	6	11	4	8	8	0	0
ENSMUSG00000004677	9.21184	7.16005	6.82221	10.0533	7.64346	7.786501128	8.00923	8.08349	7.29589	8.33395	6.87244	7.56299	5890	4390	4484	6394	5162	4814	5271	5124	4638	5138	3946	4978
ENSMUSG00000004698	0.0572492	0.0250709	0.0175083	0.0561886	0.0281165	0.027963344	0.0649253	0.0590112	0.0198025	0.0441968	0.0264072	0.0262594	73	31	23	70	38	34	86	74	26	54	31	35
ENSMUSG00000004707	3.42386	0.490876	1.00827	2.37418	0.435205	0.614041368	4.81359	0.661283	0.21081	3.39457	0.458536	0.108731	967	135	294	668	131	169	1400	187	60	925	118	32
ENSMUSG00000004709	0.0452195	0.03633	0.026337	0.0697448	0.044103	0.073291468	0.0764293	0.00909386	0.0131947	0.105949	0.0351083	0.0219327	19	15	12	30	20	30	34	4	6	43	14	10
ENSMUSG00000004730	4.30086	0.953631	0.911383	1.27586	0.247135	0.353029	5.58362	1.34418	0.312865	1.80455	0.282376	0.039643	1189	253	260	351	73	95	1589	369	86	481	71	12
ENSMUSG00000004748	3.40527	3.2946	2.7416	3.86079	3.97191	3.456843647	2.98234	3.81633	3.61064	3.59546	4.8973	3.77295	505	469	418	570	623	496	455	562	532	514	652	576
ENSMUSG00000004768	1.15331	1.3267	1.38326	1.51889	1.33082	1.276051969	1.29441	1.34135	1.33393	1.18338	1.21841	1.18074	819	901	1009	1072	996	877	947	943	940	809	777	863
ENSMUSG00000004771	32.1367	35.3923	40.1171	31.5301	32.974	33.88501627	38.5388	27.8497	35.0999	34.0204	38.1746	36.8821	8201	8658	10521	8005	8887	8361	10122	7042	8904	8368	8747	9688
ENSMUSG00000004788	31.2194	27.5096	29.888	25.608	27.5144	26.70485996	26.6327	27.7965	26.9716	25.9887	30.556	30.9189	5021	4242	4940	4099	4674	4155	4409	4431	4313	4030	4414	5118
ENSMUSG00000004789	5.6093	4.86184	4.8036	5.68295	5.01989	4.997939112	5.15848	5.08509	5.22708	4.86654	4.6247	4.62154	4579	3806	4029	4616	4329	3946	4334	4115	4241	3830	3391	3883
ENSMUSG00000004791	0.697998	0.348362	0.374083	0.732728	0.595595	0.623872266	0.889583	0.435657	0.95048	1.41156	0.718007	1.15904	174	85	96	182	157	151	229	109	236	339	161	297
ENSMUSG00000004798	5.55775	4.70227	5.05484	6.56652	5.98275	5.516778997	4.08423	4.67527	5.61244	5.80628	5.7894	5.66447	2833	2299	2649	3330	3221	2720	2144	2362	2844	2854	2650	2973
ENSMUSG00000004814	0.067743	0.0001	0.0001	0.0001	0.0001	0.0001	0.0001	0.0001	0.0001	0.0001	0.0001	0.0001	8	0	0	0	0	0	0	0	0	0	0	0
ENSMUSG00000004815	1.32731	1.17691	1.32175	1.48065	1.23367	1.604844853	1.34809	1.45192	1.45529	1.29579	0.904559	1.26842	819	695	836	908	802	954	855	885	889	770	503	805
ENSMUSG00000004821	0.0001	0.0001	0.0001	0.0001	0.0001	0.0001	0.0001	0.0001	0.0001	0.0001	0.0001	0.0001	0	0	0	0	0	0	0	0	0	0	0	0
ENSMUSG00000004837	4.13166	1.5602	1.51129	3.23395	1.56425	1.595226161	4.41384	0.960138	0.934892	4.61797	1.2238	0.797257	633	229	238	493	253	236	696	146	143	682	168	126
ENSMUSG00000004842	0.0001	0.0193649	0.0349073	0.0200366	0.01073	0.026390406	0.022021	0.00889188	0.0001	0.0264783	0.056412	0.0861839	0	7	12	7	4	9	8	3	0	9	17	30
ENSMUSG00000004843	93.1797	91.3952	97.7999	86.1228	82.4558	97.60454964	94.6916	98.0905	106.131	84.4584	100.473	103.139	15319	14404	16524	14086	14318	15517	16023	15981	17345	13384	14832	17455
ENSMUSG00000004846	20.119	19.992	20.2909	19.3415	21.4023	16.68499433	20.7558	22.0819	21.0709	22.7953	21.301	21.5393	7755	7389	8038	7418	8712	6220	8233	8436	8075	8470	7374	8547
ENSMUSG00000004849	45.1234	51.1039	42.443	49.3224	46.4192	48.35201608	57.7274	53.2288	54.422	56.2983	66.0288	60.2377	8459	9185	8177	9199	9192	8766	11139	9890	10141	10173	11114	11624
ENSMUSG00000004864	13.3045	14.4613	13.6003	13.4389	13.6803	12.89757796	10.9257	14.5395	14.7323	14.0582	15.0115	15.8049	3577	3726	3757	3593	3884	3352	3023	3874	3936	3643	3623	4374
ENSMUSG00000004865	6.92148	6.18073	5.99005	7.05148	5.71954	5.809932961	6.46421	5.9065	5.54571	5.57829	5.3304	5.63389	7309	6258	6502	7408	6380	5934	7027	6182	5824	5679	5055	6125
ENSMUSG00000004872	0.0001	0.0001	0.0001	0.00711349	0.0001	0.0001	0.00689995	0.0001	0.0001	0.0001	0.0001	0.0001	0	0	0	4	0	0	4	0	0	0	0	0
ENSMUSG00000004880	16.0636	11.994	14.851	14.9069	13.9596	15.8370266	15.335	13.597	12.1427	16.4386	11.6436	12.2743	6523	4672	6198	6023	5988	6220	6410	5473	4902	6437	4246	5133
ENSMUSG00000004885	0.512759	0.64839	1.07326	0.471579	0.889548	0.991762775	1.1416	0.982211	0.951694	0.85101	0.823452	1.00397	58	71	125	53	107	109	134	110	108	94	85	117
ENSMUSG00000004891	2.64341	2.26557	2.26546	2.88079	2.66271	1.950338809	2.7163	2.2269	3.09766	2.92623	1.80967	3.2614	1448	1190	1274	1570	1539	1033	1531	1208	1685	1544	890	1838
ENSMUSG00000004892	0.151373	0.118403	0.0722592	0.0538028	0.125139	0.121591675	0.0968291	0.138342	0.107993	0.155999	0.129128	0.237352	53	41	26	19	47	42	36	50	39	53	42	86
ENSMUSG00000004894	0.0001	0.0142223	0.0001	0.0001	0.0176094	0.017980982	0.0720205	0.0001	0.0299	0.0001	0.0001	0.0001	0	3	0	0	4	4	15	0	7	0	0	0
ENSMUSG00000004895	31.2956	30.0327	31.8365	25.4955	28.6294	29.999887	32.9228	30.8317	32.9158	29.0056	32.3484	32.66	5601	5153	5856	4540	5412	5193	6065	5469	5857	5004	5199	6017
ENSMUSG00000004896	1.23786	1.20858	0.963693	1.69857	1.26926	1.185589218	1.12302	1.25675	1.03357	1.3396	1.22259	1.23147	674	631	539	918	730	625	631	678	562	703	599	690
ENSMUSG00000004897	260.357	266.379	280.206	210.785	249.403	255.2780085	257.904	278.038	281.492	234.191	269.308	262.406	63781	62560	70547	51373	64533	60476	65032	67500	68551	55303	59241	66172
ENSMUSG00000004902	0.26664	0.227167	0.506769	0.280888	0.239281	0.302801	0.25377	0.236583	0.294072	0.094059	0.436329	0.167144	44	36	85	46	42	48	43	39	48	15	64	29
ENSMUSG00000004929	10.8693	10.752	10.0479	11.4878	10.3221	10.2096878	10.2637	10.4592	10.9667	10.3784	10.3552	9.82903	4692	4448	4456	4933	4705	4261	4559	4473	4704	4317	4013	4367
ENSMUSG00000004931	4.60545	6.12005	4.98955	5.70443	5.5547	5.617141146	5.20983	4.85	4.84434	4.91881	5.91049	5.73185	1139	1451	1269	1405	1451	1343	1325	1189	1192	1174	1314	1461
ENSMUSG00000004933	0.17956	0.0899409	0.120649	0.357352	0.0954308	0.133374286	0.257848	0.106054	0.0519408	0.253094	0.116606	0.0438168	73	34	51	142	43	52	106	42	21	99	42	18
ENSMUSG00000004934	6.56924	5.93041	6.07408	6.54031	5.63373	7.029312967	6.93467	5.45299	6.91776	7.36209	6.7256	6.08117	2070	1793	1968	2053	1876	2143	2250	1704	2169	2238	1905	1974
ENSMUSG00000004936	24.2449	26.9501	24.5437	22.7832	24.0466	21.77057059	26.8202	24.1751	27.3518	23.5468	23.2365	25.0231	7011	7472	7295	6556	7346	6089	7984	6929	7864	6565	6034	7450
ENSMUSG00000004937	35.6227	36.3934	32.5024	34.4769	38.4152	34.94436252	35.8705	37.2241	35.5928	36.6839	42.486	37.3138	8738	8559	8196	8415	9954	8290	9059	9050	8681	8675	9359	9422
ENSMUSG00000004939	0.0001	0.0001	0.0001	0.029325	0.0001	0.073701	0.0001	0.0001	0.0001	0.024763	0.0001	0.0001	0	0	0	5	0	12	0	0	0	4	0	0
ENSMUSG00000004945	19.1551	22.9232	18.9861	17.5524	20.6825	17.09646627	19.9615	20.2838	21.8606	20.6577	22.1651	22.1532	3002	3444	3058	2737	3423	2591	3220	3150	3406	3120	3119	3573
ENSMUSG00000004947	3.53301	4.66422	4.75784	3.78382	4.09401	4.392705277	4.69505	4.87428	4.10824	4.32137	4.32552	4.0985	2122	2683	2934	2260	2595	2549	2899	2898	2451	2498	2331	2531
ENSMUSG00000004948	0.0001	0.0001	0.0001	0.0001	0.0001	0.0001	0.0001	0.0001	0.0001	0.0001	0.0001	0.0001	0	0	0	0	0	0	0	0	0	0	0	0
ENSMUSG00000004951	109.925	138.708	131.498	130.358	140.472	154.990187	163.561	123.937	207.073	164.158	155.208	168.222	9665	11691	11882	11401	13043	13177	14801	10798	18097	13912	12252	15224
ENSMUSG00000004952	0.632074	0.210372	0.236815	0.540572	0.208829	0.32916129	0.563386	0.235657	0.132456	0.551979	0.24163	0.18439	409	131	158	348	143	207	374	153	87	344	142	124
ENSMUSG00000004961	5.09352	3.60187	3.11203	5.50886	3.52913	3.099471518	2.56028	2.45942	3.57714	2.91151	3.23038	3.67414	1035	702	650	1114	758	609	536	495	722	571	589	768
ENSMUSG00000004980	110.456	93.9168	113.949	83.0023	114.913	105.2634454	114.571	115.417	95.7461	93.8309	102.902	90.536	62015	50552	65748	46364	68144	57152	66208	64219	53437	50782	51878	52326
ENSMUSG00000004988	0.209679	0.290757	0.256537	0.33505	0.661084	0.332599537	0.351782	0.306426	0.437474	0.45983	0.59857	0.571303	38	49	47	57	120	58	63	52	75	76	93	102
ENSMUSG00000004994	3.23372	2.65236	2.29543	2.91705	2.66153	3.356620314	2.58779	2.86608	2.66575	2.23569	2.85348	2.64634	747	587	545	669	649	748	615	656	611	499	593	627
ENSMUSG00000004996	5.58777	6.298	4.09265	6.2875	6.49812	5.14259343	5.38973	4.30844	5.90854	4.76219	6.36186	4.83663	1560	1687	1175	1747	1916	1389	1550	1193	1641	1282	1596	1392
ENSMUSG00000005034	5.89395	5.79388	5.95599	5.26341	7.56034	6.428180832	4.94354	3.60588	3.43277	7.44748	3.4541	6.32533	4410	4156	4581	3919	5976	4652	3807	2675	2554	5371	2321	4872
ENSMUSG00000005043	3.15337	3.38258	2.61416	3.71222	4.2009	3.184719241	2.97834	3.07368	2.22257	3.61619	3.25454	3.3933	1187	1221	1012	1391	1670	1160	1155	1147	832	1313	1100	1316
ENSMUSG00000005045	0.103065	0.121119	0.143021	0.118535	0.0700645	0.183257087	0.137765	0.147584	0.0939157	0.116401	0.106427	0.144708	85	95	121	97	61	145	116	120	77	92	79	122
ENSMUSG00000005054	336.61	394.366	360.888	353.894	365.445	357.237457	403.894	362.605	363.537	391.921	398.813	396.25	17307	19439	19070	18102	19846	17762	21375	18476	18581	19424	18413	20972
ENSMUSG00000005057	0.34258	0.281345	0.249591	0.546673	0.228159	0.215234202	0.567485	0.229089	0.308939	0.474352	0.201704	0.275293	159	126	119	252	113	96	271	105	143	212	85	132
ENSMUSG00000005069	8.07605	8.58928	7.45302	7.14727	7.8414	7.838807917	7.69208	8.60115	7.54086	7.72089	8.19176	7.76014	2719	2771	2580	2393	2786	2552	2666	2868	2522	2506	2476	2690
ENSMUSG00000005078	7.09313	6.95589	6.7681	7.52256	6.92759	7.39594465	7.72114	7.54396	7.71166	7.28569	8.3692	7.7789	1631	1533	1600	1721	1683	1645	1828	1719	1763	1614	1728	1840
ENSMUSG00000005087	29.63	27.9193	30.5491	28.7988	26.3179	27.00948773	24.8825	24.3704	25.7314	24.7088	19.0203	21.5619	17123	15467	18143	16557	16064	15094	14801	13956	14783	13765	9871	12827
ENSMUSG00000005089	0.0278147	0.0428131	0.0648103	0.0172705	0.0619471	0.019752908	0.0453926	0.0816524	0.0455574	0.0261256	0.0193733	0.0247485	33	47	76	21	74	22	53	91	52	29	20	29
ENSMUSG00000005102	3.49631	3.25404	3.3043	3.68408	3.77869	3.004241104	3.8872	4.32062	3.65637	3.41487	3.61055	3.38933	2226	1988	2161	2332	2541	1850	2547	2726	2313	2096	2064	2220
ENSMUSG00000005103	43.3725	40.9647	40.1518	41.3347	38.874	36.65585101	37.9597	40.3207	41.8493	35.096	37.9359	37.7974	32915	29803	31315	31208	31159	26902	29652	30325	31571	25674	25850	29526
ENSMUSG00000005107	0.432599	0.404711	0.332077	0.301364	0.149276	0.351310842	0.335369	0.281957	0.283329	0.223046	0.174833	0.232513	189	170	149	131	70	148	151	122	123	94	69	105
ENSMUSG00000005124	1.45032	3.04468	1.46991	1.11884	3.94204	1.467202362	2.7226	1.57587	2.20115	2.81349	1.67483	2.04631	689	1386	717	529	1977	674	1330	742	1039	1288	714	1000
ENSMUSG00000005125	32.2849	37.7172	51.3051	25.875	28.6568	39.18068928	45.6897	48.393	43.467	38.2967	39.5063	34.7559	18158	20338	29658	14481	17026	21311	26452	26975	24303	20764	19954	20123
ENSMUSG00000005131	0.287649	0.211048	0.282141	0.254692	0.374552	0.289077144	0.257075	0.270283	0.600256	0.255005	0.367341	0.442984	88	62	89	77	121	86	82	81	182	75	100	139
ENSMUSG00000005142	6.53849	5.63431	4.71921	7.27761	6.62342	5.677474396	6.65793	5.46652	5.14403	7.27318	6.43808	5.53673	4477	3700	3322	4957	4790	3760	4694	3711	3502	4801	3959	3903
ENSMUSG00000005148	31.4	31.7316	48.1631	32.5826	29.2153	45.61791446	42.0727	40.6915	38.1784	38.272	36.4255	34.8203	13926	13491	21952	14376	13685	19564	19205	17884	16831	16361	14506	15897
ENSMUSG00000005150	7.18255	8.95351	8.78105	8.16111	10.2058	8.476314847	7.38808	9.3086	9.01873	9.63826	11.1997	10.0586	1729	2066	2171	1954	2595	1973	1831	2219	2156	2235	2419	2492
ENSMUSG00000005161	49.2744	50.4881	42.3169	45.3571	50.2042	38.36139218	40.7539	40.0529	41.744	46.8521	50.2388	48.8038	12819	12592	11314	11739	13794	9652	10912	10328	10796	11749	11736	13069
ENSMUSG00000005198	34.5644	31.181	36.2656	34.2601	34.4681	38.82464098	34.526	38.6099	35.2993	33.0281	31.4534	32.3387	20828	18014	22460	20540	21938	22624	21415	23057	21146	19185	17020	20060
ENSMUSG00000005202	0.0001	0.0168961	0.0001	0.00674072	0.0001	0.029957295	0.0568957	0.0001	0.0001	0.0001	0.0001	0.0272437	0	3	0	1	0	4	8	0	0	0	0	4
ENSMUSG00000005204	25.2075	20.2319	24.0746	19.1802	19.0674	23.19461698	20.0239	20.2212	24.8293	19.4933	20.1834	20.0262	7810	6009	7666	5913	6240	6951	6388	6210	7647	5822	5616	6387
ENSMUSG00000005220	0.0001	0.0001	0.0166729	0.0246251	0.0001	0.050577405	0.0256164	0.0117471	0.0245864	0.025295	0.0001	0.0277098	0	0	8	12	0	23	13	6	12	12	0	14
ENSMUSG00000005225	2.9237	3.04755	2.82254	2.94184	2.84441	2.674171808	3.04016	3.1329	3.00438	2.62433	2.80075	3.13348	1747	1746	1733	1749	1795	1545	1870	1855	1784	1511	1503	1927
ENSMUSG00000005232	0.0223398	0.0001	0.0217369	0.0001	0.0001	0.0001	0.0001	0.0001	0.0001	0.0001	0.0001	0.0001	4	0	4	0	0	0	0	0	0	0	0	0
ENSMUSG00000005233	2.43277	2.59686	2.10154	2.24272	1.95828	1.86111024	2.37168	2.37473	2.75391	1.50772	1.21811	2.43299	664	680	591	608	566	491	666	642	747	396	300	684
ENSMUSG00000005237	0.370766	0.233075	0.202109	0.516189	0.231438	0.178383635	0.255069	0.161222	0.195085	0.26552	0.119171	0.189767	476	288	266	658	313	221	336	205	249	327	138	250
ENSMUSG00000005251	21.8668	19.1197	20.4092	22.9359	20.5587	22.891506	18.1019	22.1967	23.2192	20.8727	22.3507	25.058	6696	5613	6423	6987	6649	6779	5705	6736	7068	6161	6146	7898
ENSMUSG00000005262	8.41027	9.36274	10.424	8.64393	10.4903	9.012273956	9.93909	9.80238	9.75615	10.656	9.45224	15.0529	3111	3323	3965	3183	4100	3224	3785	3595	3591	3802	3140	5732
ENSMUSG00000005267	0.340236	0.313696	0.205861	0.46551	0.336512	0.317370102	0.440951	0.287583	0.31589	0.467238	0.277921	0.286118	224	197	140	305	233	201	298	188	206	295	165	196
ENSMUSG00000005268	0.00287467	0.0001	0.00265846	0.00865887	0.0109068	0.002962449	0.0083794	0.00579194	0.0001	0.0237964	0.00640315	0.0001	4	0	4	12	16	4	12	8	0	31	8	0
ENSMUSG00000005299	10.872	12.0517	11.7342	10.1427	11.003	11.25036624	11.6665	12.1933	12.768	11.2207	13.5424	12.0075	8948	9509	9924	8306	9564	8954	9882	9945	10447	8903	10009	10171
ENSMUSG00000005312	43.6062	42.1037	42.5581	37.8527	44.3606	39.71184529	40.8255	47.7273	41.5529	39.132	44.8242	39.5854	16383	15166	16433	14149	17604	14429	15788	17771	15520	14173	15122	15309
ENSMUSG00000005320	0.0373504	0.114531	0.0855677	0.0125143	0.0759077	0.0001	0.0592764	0.0251261	0.0187859	0.012137	0.0413726	0.00395226	12	34	28	4	25	0	19	8	6	4	12	2
ENSMUSG00000005338	0.0214827	0.0185667	0.00561248	0.0244407	0.014401	0.006291547	0.0118221	0.00596367	0.00577306	0.00636765	0.0001	0.0001	14	12	4	16	10	4	8	4	4	4	0	0
ENSMUSG00000005339	0.0001	0.414653	0.369564	0.0001	0.111776	0.0001	0.425475	0.553422	0.088899	0.0001	0.341143	0.236086	0	34	33	0	11	0	38	47	8	0	27	21
ENSMUSG00000005354	17.4075	18.9202	17.2421	16.5564	17.7219	15.9043566	16.4374	17.4973	16.7017	17.1053	19.7572	18.2915	6250	6513	6362	5914	6719	5522	6074	6225	5960	5918	6369	6759
ENSMUSG00000005355	0.0001	0.0001	0.0001	0.0001	0.0001	0.0001	0.0001	0.0176644	0.055458	0.0572603	0.0205137	0.0527386	0	0	0	0	0	0	0	4	12	12	4	12
ENSMUSG00000005357	0.0001	0.0001	0.0001	0.0001	0.0001	0.021190416	0.0001	0.0205304	0.0206134	0.0827713	0.0001	0.0001	0	0	0	0	0	4	0	4	4	15	0	0
ENSMUSG00000005360	0.334816	0.379903	0.470524	0.250029	0.344456	0.433219627	0.31027	0.424982	0.371623	0.284551	0.496871	0.327001	247	267	354	183	267	307	235	309	273	201	328	247
ENSMUSG00000005362	5.58206	5.21412	5.72782	4.74408	5.58245	5.119280029	5.57073	5.18814	5.41778	5.46637	5.32474	5.42487	3326	2978	3506	2811	3512	2949	3416	3064	3209	3139	2848	3326
ENSMUSG00000005364	0.453086	0.165635	0.126023	0.257189	0.126476	0.043224	0.705594	0.111802	0.024773	0.419118	0.020557	0.083795	139	49	40	78	41	13	222	34	8	124	6	27
ENSMUSG00000005370	15.3263	14.8192	13.1352	12.6756	12.606	10.57682368	13.3227	12.3931	13.1313	11.3885	9.24835	10.0908	5681	5266	5004	4673	4935	3791	5083	4552	4838	4068	3078	3850
ENSMUSG00000005371	19.1222	17.2149	15.3543	18.6965	20.1193	19.55400625	21.7044	18.5437	18.5454	19.5741	17.0408	17.9917	7170	6189	5918	6975	7968	7091	8378	6891	6914	7075	5738	6945
ENSMUSG00000005373	0.106142	0.223549	0.14166	0.246901	0.144637	0.115880455	0.181526	0.217976	0.120603	0.0810287	0.155514	0.168366	51	102	69	118	73	53	89	104	58	37	68	84
ENSMUSG00000005374	2.82177	2.70052	2.40698	2.5096	2.55201	2.379855961	2.32242	2.32118	2.25614	2.2696	2.58261	2.73223	1891	1736	1658	1675	1806	1542	1603	1544	1504	1467	1554	1885
ENSMUSG00000005378	9.02319	10.0224	8.04344	9.42137	8.9255	8.153779565	7.33703	7.33162	7.26679	9.04185	8.3375	8.55045	2611	2780	2394	2713	2729	2284	2186	2105	2092	2521	2166	2548
ENSMUSG00000005397	2.4245	3.97413	2.33179	2.86952	3.90675	1.744069439	5.2506	1.84384	3.54392	5.24091	1.61392	2.84833	1437	2257	1420	1692	2444	1000	3201	1083	2087	2992	859	1737
ENSMUSG00000005410	20.2365	18.5236	15.592	16.648	16.6713	13.04639696	12.9478	12.9102	16.1728	12.4003	11.3946	14.5638	6893	6048	5458	5642	5998	4299	4540	4359	5477	4072	3487	5107
ENSMUSG00000005413	243.078	213.356	251.652	152.163	149.163	179.8710379	348.245	236.35	227.804	234.249	167.283	167.692	36292	30538	38614	22602	23523	25970	53518	34970	33811	33713	22427	25773
ENSMUSG00000005417	30.3951	30.5607	29.4047	32.322	36.1822	33.14923704	26.1246	26.823	27.76	26.6662	28.4945	29.7348	34542	33298	34344	36544	43429	36432	30559	30210	31362	29210	29077	34784
ENSMUSG00000005442	8.75264	7.65066	7.06754	8.98537	9.02908	8.235022572	8.81741	9.05959	8.23724	9.11071	7.94352	5.65218	7689	6443	6382	7852	8376	6997	7973	7886	7195	7715	6269	5114
ENSMUSG00000005447	13.9561	15.8075	12.4999	14.4552	16.6896	13.97864681	11.764	12.8545	13.537	16.0753	17.6678	16.8258	2510	2726	2311	2585	3169	2431	2179	2292	2420	2785	2853	3114
ENSMUSG00000005465	1.47663	0.287261	0.307963	1.15185	0.0585865	0.32666131	1.37088	0.273508	0.0722649	1.42144	0.217598	0.0244275	441	83	95	343	20	95	422	82	22	410	59	8
ENSMUSG00000005469	26.3113	30.6084	23.2344	30.8077	36.1617	26.71899588	26.4641	28.6462	28.4218	28.9472	33.9157	32.9217	5582	6225	5066	6502	8104	5482	5779	6023	5994	5920	6461	7190
ENSMUSG00000005470	7.12581	6.46719	5.01563	6.34435	5.94001	4.603565776	3.61794	5.05306	6.21403	3.87375	4.26061	5.10767	1422	1237	1029	1259	1251	889	744	1000	1233	745	764	1049
ENSMUSG00000005474	0.0001	0.0001	0.0001	0.0369766	0.0173527	0.037771405	0.0001	0.170779	0.0001	0.181239	0.0332951	0.0001	0	0	0	5	2	4	0	20	0	20	4	0
ENSMUSG00000005481	36.1657	35.3801	36.4718	29.9402	33.0085	32.92591394	33.3711	33.1963	34.0191	31.1741	34.3523	32.537	15900	14913	16478	13096	15328	13999	15102	14464	14868	13213	13561	14725
ENSMUSG00000005483	33.2205	31.8752	29.3689	32.391	31.1891	31.10401869	29.5603	30.7953	30.9278	29.7378	35.3184	33.1318	9076	8349	8247	8804	9001	8218	8313	8338	8400	7832	8664	9318
ENSMUSG00000005493	0.0565203	0.0197065	0.0510443	0.0256591	0.0197674	0.02342924	0.0360252	0.11009	0.0477739	0.0132436	0.0213171	0.0649498	35	12	32	16	13	14	23	65	28	8	12	41
ENSMUSG00000005501	3.24185	3.05647	2.81367	3.11072	3.19726	2.455582938	3.15601	3.82686	3.43071	2.73338	2.9864	3.25739	3284	2971	2931	3137	3423	2408	3293	3843	3455	2669	2719	3399
ENSMUSG00000005503	0.0001	0.0001	0.0001	0.0001	0.0001	0.0001	0.0001	0.0001	0.0001	0.0001	0.017009	0.0001	0	0	0	0	0	0	0	0	0	0	4	0
ENSMUSG00000005505	2.81534	2.18516	2.04422	2.77295	3.87864	1.684135672	2.55586	3.00675	2.07528	2.69167	2.47932	2.69049	756	563	564	742	1099	437	707	799	555	696	597	742
ENSMUSG00000005506	20.3305	19.6123	20.1308	19.8044	19.579	20.76290798	20.1779	19.5155	20.4402	19.851	17.9037	18.8519	14648	13550	14907	14196	14900	14468	14965	13935	14640	13789	11586	13981
ENSMUSG00000005510	29.6427	33.2202	28.1777	30.3782	33.2911	29.59422466	28.2557	31.7397	30.2793	30.6076	35.0464	32.5076	5507	5918	5380	5616	6532	5318	5405	5844	5594	5481	5847	6218
ENSMUSG00000005514	86.2493	81.1733	72.5436	78.6155	75.6653	78.77541986	80.3348	99.9251	100.165	95.6717	111.701	100.564	29573	26683	25566	26820	27405	26121	28354	33956	34144	31621	34393	35496
ENSMUSG00000005533	5.5974	3.94563	4.41709	5.93882	4.70661	4.661811771	3.97272	3.4052	3.66976	4.12165	3.09862	3.77353	8016	5417	6502	8462	7119	6457	5856	4834	5225	5691	3985	5563
ENSMUSG00000005534	4.67455	4.35204	4.83409	4.96241	4.83898	4.91507405	4.7636	5.59774	4.87732	4.90979	4.80391	4.78534	5481	4893	5826	5788	5993	5573	5748	6503	5685	5549	5059	5776
ENSMUSG00000005540	1.61529	1.38477	0.807748	0.920878	0.585028	0.713762326	0.788824	0.755414	0.979383	0.79406	0.326531	0.497543	428	351	221	242	165	184	216	199	258	203	79	137
ENSMUSG00000005547	0.818314	0.42923	0.471846	0.469088	0.270535	0.244431414	0.423773	0.72815	0.302472	0.0440588	0.484894	0.363083	145	73	86	83	51	42	79	128	54	8	77	67
ENSMUSG00000005553	0.0001	0.0001	0.0001	0.0235712	0.0001	0.0001	0.0001	0.0001	0.0001	0.0486547	0.0001	0.01139	0	0	0	8	0	0	0	0	0	16	0	4
ENSMUSG00000005566	58.813	56.3172	57.4311	50.6194	53.1696	54.34217607	48.9771	50.6544	51.4141	52.4163	51.8498	51.8875	20855	19146	20929	17858	19915	18634	17878	17801	18124	17916	16511	18939
ENSMUSG00000005575	27.778	29.3838	24.1019	26.075	34.1742	23.70980182	26.7215	24.1028	28.1651	25.7731	27.6934	28.2942	5587	5665	4982	5218	7258	4611	5532	4803	5630	4995	5000	5858
ENSMUSG00000005580	1.20968	1.11064	1.12428	1.99038	1.6974	1.597006878	1.37001	1.72027	1.58773	1.30978	1.49457	1.52718	538	473	513	879	796	686	626	757	700	561	596	698
ENSMUSG00000005583	0.148195	0.135131	0.0892296	0.203799	0.230165	0.156488648	0.226602	0.102412	0.0737237	0.156341	0.134759	0.07858	201	177	126	274	327	204	314	138	100	205	165	110
ENSMUSG00000005609	11.373	11.0825	10.9292	11.4535	11.5549	10.37555588	9.82704	10.807	10.6276	9.73026	9.04596	9.90205	7762	7252	7667	7779	8329	6848	6904	7309	7211	6402	5546	6959
ENSMUSG00000005610	96.1122	103.022	100.49	101.658	95.7695	107.4040148	96.8973	100.711	99.0949	96.194	83.0978	95.5576	83318	85615	89528	87672	87685	90036	86460	86519	85397	80383	64685	85271
ENSMUSG00000005611	0.36871	0.508955	0.426212	0.396054	0.31572	0.394041005	0.343577	0.409715	0.391724	0.403747	0.304346	0.259737	215	285	255	230	195	222	207	237	228	228	160	156
ENSMUSG00000005615	4.30053	3.29318	3.19171	5.17718	4.28521	3.76039624	3.88555	4.21626	3.77111	3.7273	3.4297	3.36292	2722	1999	2076	3259	2864	2302	2533	2642	2372	2274	1950	2192
ENSMUSG00000005621	7.77768	6.43268	7.23301	7.54727	7.44715	7.915851771	8.23571	7.89776	7.3656	8.41245	6.9804	7.04553	4917	3899	4699	4748	4972	4840	5359	4949	4629	5127	3962	4586
ENSMUSG00000005625	59.923	64.114	60.8768	54.128	64.5743	54.52515359	58.9994	61.5432	64.6687	64.1925	65.2876	65.3903	14350	14720	14983	12896	16333	12628	14543	14607	15394	14818	14040	16120
ENSMUSG00000005628	0.158536	0.0658403	0.105739	0.0258157	0.156738	0.25084669	0.251483	0.0498101	0.262475	0.208779	0.123176	0.197895	24	10	17	4	25	36	39	8	39	30	17	30
ENSMUSG00000005640	0.0281039	0.0001	0.0001	0.0001	0.0001	0.00795212	0.0001	0.0001	0.00776372	0.0001	0.008595	0.0001	14	0	0	0	0	4	0	0	4	0	4	0
ENSMUSG00000005649	0.0001	0.0001	0.0001	0.0001	0.0001	0.0001	0.0001	0.0176159	0.0001	0.0177257	0.0001	0.0001	0	0	0	0	0	0	0	4	0	4	0	0
ENSMUSG00000005656	41.9443	44.7313	44.7828	41.2562	42.9421	41.25912346	38.6613	43.1618	40.8092	38.2216	39.5365	43.0863	10726	10966	11768	10495	11597	10202	10174	10938	10375	9421	9078	11340
ENSMUSG00000005667	22.445	17.7046	21.5966	21.1354	18.4731	23.35965937	20.0436	18.8514	17.745	20.8831	20.6545	18.9981	6677	5050	6602	6254	5805	6719	6137	5557	5248	5988	5517	5818
ENSMUSG00000005672	0.956772	0.347605	0.289007	1.12441	0.342756	0.395055752	1.12588	0.389269	0.101947	1.09843	0.213816	0.0882042	732	255	229	855	278	293	885	295	78	810	147	70
ENSMUSG00000005674	3.919	3.68937	3.79488	3.89502	4.33533	3.514529493	3.67972	3.22817	3.68873	3.78468	2.65588	4.03822	1719	1551	1709	1699	2008	1491	1660	1404	1607	1600	1047	1824
ENSMUSG00000005677	0.0697036	0.0742309	0.076279	0.0974756	0.0758769	0.042159058	0.0398634	0.0717633	0.0478606	0.0955954	0.299808	0.0942915	28	28	30	37	31	17	16	27	19	36	103	37
ENSMUSG00000005681	0.0001	0.414623	0.318195	0.366467	0.0001	0.0001	0.279232	0.162202	0.328674	0.169174	0.228631	0.23706	0	19	15	17	0	0	14	8	15	8	10	12
ENSMUSG00000005682	3.24248	2.68323	2.82502	3.19426	2.65039	2.752944078	2.85466	3.12683	2.60542	2.59403	2.6074	2.45124	2345	1860	2100	2298	2024	1925	2125	2241	1872	1810	1693	1825
ENSMUSG00000005683	53.6625	52.1599	51.8484	49.215	52.189	49.46201557	48.5331	52.7866	51.7926	47.6206	48.5517	49.2322	26442	24640	26257	24127	27162	23570	24617	25778	25371	22620	21483	24973
ENSMUSG00000005686	10.2774	10.6653	8.39892	8.16641	8.13823	7.327032467	11.349	8.92488	8.33815	8.73294	6.17913	6.20822	4934	4908	4144	3900	4126	3402	5608	4246	3979	4043	2665	3069
ENSMUSG00000005687	12.6716	13.3836	12.5847	11.1757	12.5854	12.30454709	12.0417	13.1026	12.0141	12.1955	13.4018	12.5812	4745	4805	4844	4165	4979	4457	4642	4862	4473	4402	4507	4850
ENSMUSG00000005696	0.107603	0.0166229	0.0295467	0.0941039	0.00726135	0.010794169	0.0730774	0.0001	0.0001	0.0358911	0.0001	0.0001	51	8	15	45	4	5	37	0	0	17	0	0
ENSMUSG00000005698	17.9907	17.9855	19.2815	17.6675	18.6244	17.84591345	20.2653	20.403	19.1919	19.629	16.2931	17.6502	7457	7148	8214	7287	8154	7153	8646	8381	7909	7842	6065	7531
ENSMUSG00000005699	3.44938	3.27667	2.1514	2.9756	3.37904	3.570370529	3.42023	2.7957	2.35681	2.96856	3.23588	3.28371	469	428	301	402	485	470	478	376	318	389	394	460
ENSMUSG00000005705	0.248585	0.280705	0.341174	0.0696635	0.125822	0.137808804	0.240062	0.139321	0.474669	0.308229	0.212214	0.262349	23	24	32	7	12	13	23	14	42	27	18	24
ENSMUSG00000005716	0.0001	0.0001	0.0001	0.0001	0.0001	0.0001	0.0001	0.0001	0.0001	0.0001	0.0001	0.0001	0	0	0	0	0	0	0	0	0	0	0	0
ENSMUSG00000005718	3.09921	3.70236	3.41479	3.14511	2.95476	2.984131843	3.34466	2.89749	3.03613	3.77358	2.98081	2.8137	672	770	761	679	677	626	747	624	654	789	580	628
ENSMUSG00000005732	88.2408	95.3558	81.375	82.8481	63.1319	73.75844965	92.7609	57.0181	83.9644	83.0773	74.5795	84.3387	12537	12988	11882	11710	9473	10134	13565	8029	11859	11377	9515	12334
ENSMUSG00000005763	0.90473	0.162064	0.203321	1.029	0.119928	0.330778188	1.2505	0.179014	0.0663883	1.28465	0.280442	0.113885	413	73	97	467	59	146	587	83	31	565	116	54
ENSMUSG00000005774	5.21366	4.27514	4.01763	3.99935	4.60364	3.741039486	3.85156	4.13423	4.54688	3.55202	3.67457	3.55354	2450	1925	1938	1869	2284	1699	1862	1924	2122	1610	1552	1719
ENSMUSG00000005779	138.784	151.69	122.642	119.899	139.641	121.8435468	136.295	146.575	146.98	135.491	154.993	146.533	23090	24194	20970	19846	24538	19604	23340	24166	24309	21729	23154	25095
ENSMUSG00000005800	6.386	2.61489	1.50116	3.76487	1.81204	1.022738	9.52806	3.36214	1.25073	7.64762	1.92368	0.731239	1321	519	319	775	396	205	2028	689	258	1525	358	156
ENSMUSG00000005802	15.0867	13.8746	17.3764	14.7953	14.1889	16.86707095	18.0707	18.5112	17.0496	15.9949	16.0657	16.2671	7052	6218	8348	6882	7006	7625	8695	8576	7923	7208	6744	7828
ENSMUSG00000005803	27.5836	25.8815	26.6416	20.4422	18.4416	19.16891024	26.3663	33.7738	29.9304	19.3542	24.8773	23.0667	9607	8643	9536	7083	6784	6456	9453	11658	10363	6497	7780	8271
ENSMUSG00000005804	7.89292	7.22932	2.70444	6.9209	3.17156	3.019969874	6.41038	7.88859	7.64543	6.531	7.52862	3.1532	2627	2307	928	2291	1117	973	2196	2602	2528	2096	2248	1083
ENSMUSG00000005813	11.1003	11.1908	10.6552	10.3248	10.4057	10.67207395	11.3584	11.7825	11.5083	11.2975	10.4382	10.6761	6628	6406	6539	6135	6562	6162	6982	6971	6830	6502	5598	6562
ENSMUSG00000005823	18.242	22.0738	19.6336	17.6668	19.1898	20.57984723	20.4911	22.1323	18.8356	21.2716	20.1862	18.7928	4453	5166	4927	4291	4948	4858	5150	5355	4571	5006	4425	4722
ENSMUSG00000005824	0.560566	0.124522	0.2534	0.304238	0.05906	0.060497	0.459963	0.048184	0.0001	0.616394	0.159534	0.0001	89	19	42	48	10	10	75	8	0	94	23	0
ENSMUSG00000005836	9.83682	12.1338	11.79	10.4567	13.4159	12.08969235	9.69601	9.85248	10.7529	9.86096	10.7509	10.2143	5461	6457	6727	5775	7865	6490	5540	5422	5934	5279	5359	5836
ENSMUSG00000005846	72.4398	73.4751	72.9344	71.608	68.6189	67.29324515	70.8983	67.0845	69.7565	64.4031	61.614	68.2411	13948	13562	14433	13717	13955	12530	14052	12801	13352	11953	10654	13527
ENSMUSG00000005864	0.040521	0.0001	0.0415417	0.0142706	0.013346	0.103136517	0.0138429	0.0090237	0.0001	0.0147814	0.0158675	0.0001	11	0	12	4	4	27	4	3	0	4	4	0
ENSMUSG00000005871	6.47675	4.40576	1.37527	2.73157	6.88525	4.872665754	2.17667	2.25883	6.62853	6.09567	6.46171	5.6469	8904	5806	1944	3738	9996	6478	3081	3078	9057	8077	7976	7992
ENSMUSG00000005873	53.7511	58.7964	54.8941	55.5781	60.1926	55.06968623	58.548	65.1786	60.3404	61.3202	71.634	65.6501	14442	15145	15158	14857	17082	14309	16193	17356	16117	15882	17283	18157
ENSMUSG00000005881	43.0611	47.5518	37.6788	34.0925	45.2895	40.05168735	38.9177	42.1425	41.7544	41.4018	51.6035	46.8063	7791	8247	7008	6138	8654	7008	7247	7558	7510	7222	8384	8716
ENSMUSG00000005882	5.51061	5.03328	6.10086	5.75738	5.11383	6.53098683	5.4866	6.29983	6.30389	5.59472	6.1401	5.74726	2845	2492	3234	2955	2790	3259	2916	3221	3232	2785	2846	3055
ENSMUSG00000005883	0.0616818	0.0001	0.0109041	0.0677882	0.0001	0.023218455	0.0764845	0.0001	0.0001	0.0809995	0.024961	0.0001	21	0	4	23	0	8	27	0	0	27	8	0
ENSMUSG00000005886	3.15763	1.16703	2.82218	3.57394	1.34857	2.713842432	2.99288	2.76281	2.7157	3.09918	2.41891	2.3371	4215	1495	3873	4747	1902	3505	4114	3656	3605	3990	2901	3213
ENSMUSG00000005891	0.0001	0.0001	0.0001	0.0001	0.0001	0.0001	0.0001	0.0001	0.0001	0.0001	0.0001	0.0001	0	0	0	0	0	0	0	0	0	0	0	0
ENSMUSG00000005892	0.0001	0.0001	0.0001	0.0001	0.0001	0.024335	0.0001	0.0001	0.0001	0.0001	0.0001	0.0001	0	0	0	0	0	3	0	0	0	0	0	0
ENSMUSG00000005893	3.86935	1.4317	1.52753	2.27548	1.83208	1.68788254	1.97899	2.33992	2.64413	2.76679	1.46467	1.3429	4930	1751	2003	2886	2468	2083	2597	2955	3351	3400	1677	1765
ENSMUSG00000005897	3.35961	3.10009	3.06863	3.57883	3.75703	3.556732929	3.04149	2.89507	3.69057	3.66074	4.04342	3.88307	1321	1169	1241	1400	1560	1353	1232	1129	1442	1387	1427	1571
ENSMUSG00000005899	4.29068	4.64361	4.03197	3.89515	4.26021	4.366164932	3.94244	4.56005	4.57179	3.95763	4.01061	4.16409	3313	3435	3200	2993	3476	3263	3135	3488	3510	2945	2779	3312
ENSMUSG00000005907	1.06633	0.9258	1.043	1.17072	1.02716	0.914181015	0.930689	0.928096	0.965773	1.0478	1.01226	0.990177	947	788	950	1033	964	785	852	816	853	896	808	905
ENSMUSG00000005917	0.250245	0.109144	0.24259	0.134541	0.176205	0.13682766	0.023677	0.103256	0.287748	0.0505943	0.184908	0.217247	117	50	116	62	87	62	12	49	133	23	78	104
ENSMUSG00000005936	5.28683	9.25753	9.80292	5.4969	10.0517	9.912281011	9.42859	10.1058	10.277	4.73013	9.67956	10.0505	3530	5922	6721	3649	7082	6395	6475	6681	6815	3045	5799	6902
ENSMUSG00000005947	0.402446	0.19744	0.214805	0.646074	0.0718581	0.242927482	0.782979	0.113026	0.0790109	0.682383	0.153003	0.141147	158	75	87	252	30	93	316	44	31	258	54	58
ENSMUSG00000005949	6.39094	6.57923	5.63348	7.15516	8.14202	6.939454448	5.7454	6.78148	6.13333	7.20623	8.49162	7.59599	1851	1826	1677	2061	2488	1944	1712	1946	1764	2011	2207	2263
ENSMUSG00000005950	1.31382	2.26206	1.70732	2.06897	2.81946	2.34827	2.45319	3.55642	3.38505	3.36905	4.95378	5.21977	269	443	359	421	609	464	516	720	688	664	909	1098
ENSMUSG00000005951	0.532669	0.465853	0.448892	0.646319	0.787332	0.462255566	0.423137	0.47125	0.643614	0.612968	0.794047	0.745392	136	115	118	164	212	115	112	120	163	151	183	196
ENSMUSG00000005952	0.0001	0.0124962	0.0194273	0.0001	0.0113421	0.012388494	0.0001	0.0362652	0.0241022	0.0001	0.0133417	0.0289707	0	4	7	0	4	4	0	12	8	0	4	10
ENSMUSG00000005958	10.1666	9.84238	12.2309	10.0354	10.3442	12.39611436	11.9785	13.6266	12.2024	10.6119	12.7608	11.9691	5759	5345	7120	5656	6190	6791	6984	7650	6871	5795	6492	6980
ENSMUSG00000005968	55.2317	55.1509	63.0837	54.4801	48.1931	56.63658729	52.5165	61.6736	58.8053	46.2295	50.9709	49.423	14682	14054	17232	14406	13531	14558	14367	16246	15539	11844	12166	13523
ENSMUSG00000005973	6.27681	12.5814	6.50346	6.82424	11.7442	5.459422128	9.49992	5.11392	7.43782	8.86605	5.07625	7.03507	1711	3287	1823	1851	3381	1439	2666	1382	2016	2330	1243	1974
ENSMUSG00000005980	0.512674	0.266579	0.298478	0.582279	0.382526	0.390976126	0.570009	0.560623	0.415042	0.359056	0.353397	0.285368	135	68	81	153	107	100	155	147	109	91	84	78
ENSMUSG00000005981	32.7732	32.2332	29.1908	33.2912	32.4424	29.44726601	27.9446	28.8126	30.8706	28.0835	31.39	31.0403	7191	6780	6583	7267	7519	6248	6312	6265	6733	5941	6185	7011
ENSMUSG00000005982	3.98805	3.74625	3.66566	3.52871	3.52502	3.478459834	4.26763	4.01771	5.12462	4.04294	3.72018	3.72915	1302	1173	1229	1147	1214	1099	1435	1300	1662	1272	1091	1254
ENSMUSG00000005983	1.5626	1.5125	1.14111	2.1586	0.882876	1.016993715	1.16506	1.31688	1.36204	1.67336	1.52384	1.37514	431	401	324	593	258	273	331	362	374	446	378	391
ENSMUSG00000005986	2.31909	1.62247	1.40283	1.60542	1.30074	0.802108479	1.25775	1.49788	0.933926	1.36316	1.16338	1.02424	488	327	304	336	289	163	272	312	197	277	221	223
ENSMUSG00000005994	0.0001	0.0001	0.0001	0.0001	0.0001	0.0001	0.0001	0.0001	0.0001	0.0001	0.0001	0.0001	0	0	0	0	0	0	0	0	0	0	0	0
ENSMUSG00000006005	22.2839	20.7246	21.7385	22.6471	22.8247	22.28944825	21.4168	22.3878	21.2628	20.0941	19.0353	19.8115	19949	17786	20000	20170	21584	19297	19738	19862	18924	17343	15304	18256
ENSMUSG00000006007	0.0131638	0.0001	0.0001	0.0263694	0.0001	0.115027894	0.0762334	0.0418269	0.0198627	0.0273119	0.0364411	0.0511503	4	0	0	8	0	33	23	12	6	9	10	16
ENSMUSG00000006010	2.92585	3.08154	2.48554	3.01867	2.82084	6.995119108	7.39162	7.65855	7.90583	6.98031	3.13776	6.99607	1026	1037	896	1053	1045	2368	2662	2657	2750	2355	989	2520
ENSMUSG00000006014	0.615446	0.383285	0.574504	0.398809	0.610574	0.742538902	0.697055	0.508348	0.606099	0.674184	0.817268	0.541799	225	135	216	146	236	263	262	184	220	238	268	204
ENSMUSG00000006019	2.9906	3.24739	2.1952	2.83787	2.77143	2.588956505	2.77089	2.83608	2.36592	3.017	2.91578	2.42202	1173	1222	886	1109	1148	982	1119	1103	924	1141	1028	979
ENSMUSG00000006021	1.98278	2.47653	1.78896	2.38411	2.45932	1.879861514	1.73444	1.97588	1.60706	1.86915	2.37832	2.6808	569	680	529	679	745	520	513	560	459	517	614	789
ENSMUSG00000006024	24.7117	24.925	23.1363	24.6517	26.6122	23.76013397	23.8517	24.0522	22.1065	24.4048	29.0669	26.2366	7980	7717	7677	7921	9077	7419	7928	7697	7097	7597	8428	8721
ENSMUSG00000006050	25.4132	27.5271	20.8022	21.089	24.3152	20.44583004	22.428	24.3121	23.0079	24.2498	26.4121	24.9577	4941	5131	4157	4080	4993	3845	4488	4685	4447	4545	4611	4995
ENSMUSG00000006056	0.364032	0.25217	0.182756	0.109184	0.182029	0.154423	0.0001	0.079919	0.077885	0.169331	0.08326	0.089685	51	34	26	16	27	21	0	11	11	23	11	13
ENSMUSG00000006057	12.5213	12.5852	12.7748	12.3862	15.5583	13.35114641	12.7774	12.3131	11.4706	15.6466	15.6253	14.7231	5246	5055	5500	5163	6885	5409	5510	5114	4777	6318	5877	6349
ENSMUSG00000006058	21.541	22.972	21.3772	20.2078	22.9598	20.42573843	20.3301	23.5104	20.7563	24.7623	26.6178	23.6771	4920	5029	5020	4592	5538	4511	4780	5321	4713	5451	5458	5566
ENSMUSG00000006095	46.0996	42.6109	36.7031	36.7397	39.5868	34.85014778	35.684	44.5367	41.4531	37.9984	46.7311	39.6667	5669	5024	4639	4496	5143	4146	4517	5428	5068	4505	5161	5022
ENSMUSG00000006127	3.68104	3.5861	2.75005	3.4031	3.32999	4.068379716	3.21193	3.6804	3.1684	3.9996	3.50922	3.24967	1801	1682	1383	1655	1721	1925	1618	1785	1540	1887	1543	1638
ENSMUSG00000006134	18.3754	16.6574	19.434	18.1499	17.5842	18.6231405	18.6279	19.0369	17.9115	18.5696	16.1397	17.8897	7900	6867	8587	7763	7986	7743	8244	8111	7655	7696	6232	7918
ENSMUSG00000006143	2.02023	2.07038	2.34723	2.69853	2.43508	1.985029652	0.833884	1.95111	1.96345	1.23544	2.51176	2.67808	227	222	271	300	288	218	97	218	219	134	252	310
ENSMUSG00000006154	4.61259	3.90171	4.05368	5.53895	5.25833	5.757919309	3.50126	4.20258	3.81422	4.79367	5.38151	4.73248	2379	1932	2150	2843	2863	2874	1862	2149	1957	2384	2491	2514
ENSMUSG00000006169	16.029	15.7477	15.4438	16.2866	15.7519	15.71668524	17.2453	16.4372	15.9036	16.4137	14.3351	14.2776	9495	8943	9402	9598	9855	9003	10515	9649	9366	9372	7625	8706
ENSMUSG00000006179	0.0553319	0.172552	0.0354223	0.0645655	0.0908572	0.065242458	0.104223	0.0734838	0.0423823	0.101754	0.0780303	0.141177	20	59	13	23	35	23	41	26	16	36	25	53
ENSMUSG00000006191	1.43368	1.56366	1.5241	1.366	1.64716	1.483666159	1.57061	1.57634	1.51853	1.58761	1.38371	1.41962	1570	1638	1713	1487	1902	1570	1769	1708	1651	1674	1359	1600
ENSMUSG00000006200	0.0001	0.0001	0.0001	0.0001	0.0001	0.0001	0.0001	0.0001	0.0001	0.0001	0.0001	0.0001	0	0	0	0	0	0	0	0	0	0	0	0
ENSMUSG00000006204	0.015672	0.0001	0.0263558	0.0001	0.00925739	0.018110165	0.0198301	0.0112266	0.0130634	0.0373395	0.0350456	0.0321119	12	0	20	0	8	13	15	9	10	27	24	25
ENSMUSG00000006205	18.4997	23.0958	16.8796	22.6992	29.4865	20.04012983	36.6863	31.0352	43.029	39.7956	38.549	47.1283	4543	5437	4260	5546	7647	4758	9273	7552	10503	9419	8499	11911
ENSMUSG00000006215	6.61022	6.9446	6.51856	5.65366	6.32254	6.715781126	6.0506	5.73194	5.93462	6.02116	6.06241	5.74507	2188	2203	2219	1863	2210	2150	2062	1881	1952	1920	1802	1959
ENSMUSG00000006216	0.0001	0.00842958	0.0001	0.0001	0.0001	0.0001	0.0001	0.0001	0.0001	0.0173356	0.0001	0.0001	0	2	0	0	0	0	0	0	0	4	0	0
ENSMUSG00000006218	3.62949	3.30824	2.46751	3.94767	3.23308	3.196639	2.59748	2.90266	3.77712	3.01663	4.52586	3.44073	444	388	310	480	418	378	327	352	459	356	497	433
ENSMUSG00000006219	12.0802	8.96244	7.82605	11.2948	11.1015	9.009276498	7.39278	6.74114	8.47156	8.04031	7.43439	8.50904	4594	3269	3060	4275	4458	3313	2894	2542	3202	2950	2540	3333
ENSMUSG00000006221	0.27819	0.591728	0.331841	0.444982	0.951408	0.255259	0.649992	0.351944	0.607071	0.867079	0.575401	0.74348	66	134	81	105	238	59	158	83	143	198	122	181
ENSMUSG00000006235	0.409691	0.22167	0.131867	0.336098	0.139956	0.12531963	0.0711864	0.0933826	0.112713	0.18036	0.13753	0.107613	70	37	23	57	26	21	13	16	20	30	22	19
ENSMUSG00000006241	0.473016	0.36502	0.407611	0.250859	0.555123	0.48507382	0.507646	0.556161	0.633961	0.246364	0.493151	0.501062	89	66	78	47	110	88	98	104	120	46	83	97
ENSMUSG00000006262	7.97568	7.45325	8.55596	7.68609	7.06911	7.65738919	7.95603	8.2053	7.50728	7.17315	6.59189	6.94793	10225	9160	11273	9804	9573	9494	10500	10424	9567	8865	7590	9168
ENSMUSG00000006269	0.0001	0.0001	0.0001	0.0001	0.0001	0.019858133	0.0001	0.0001	0.0001	0.0001	0.0001	0.0001	0	0	0	0	0	8	0	0	0	0	0	0
ENSMUSG00000006270	0.0001	0.0001	0.0001	0.0001	0.0001	0.0001	0.0001	0.0001	0.0001	0.0001	0.0001	0.0001	0	0	0	0	0	0	0	0	0	0	0	0
ENSMUSG00000006273	37.7054	37.8441	40.0459	37.7682	41.3116	43.50437123	41.318	43.4396	39.491	43.6695	44.7411	43.2827	17058	16414	18620	16999	19740	19033	19240	19475	17761	19044	18174	20157
ENSMUSG00000006276	6.12097	5.99781	5.73866	5.86692	5.7981	5.819029207	5.97224	5.98312	5.42508	5.87909	5.70271	5.93617	3520	3307	3391	3357	3522	3235	3536	3410	3102	3260	2946	3514
ENSMUSG00000006281	2.36739	2.01388	1.5982	2.7458	2.40627	2.261298473	1.98611	1.95713	2.05437	2.38068	2.17923	2.22138	1934	1577	1342	2232	2077	1789	1671	1585	1668	1876	1599	1869
ENSMUSG00000006288	7.78132	6.67294	6.64435	8.06578	7.05047	7.368766759	6.84758	7.65348	7.25233	6.92443	7.82278	7.51795	2699	2219	2369	2783	2585	2472	2445	2631	2501	2317	2438	2684
ENSMUSG00000006289	4.11306	4.47721	3.58859	4.05028	4.15544	3.61282154	3.84249	3.0073	3.75558	3.61072	4.29604	4.10047	1733	1808	1555	1698	1849	1473	1667	1256	1573	1467	1626	1780
ENSMUSG00000006299	41.4658	43.1513	40.7702	37.8718	40.4622	37.60984883	39.8236	42.9426	42.736	40.4864	41.8542	39.14	12228	12199	12357	11112	12603	10726	12089	12549	12527	11509	11084	11882
ENSMUSG00000006301	19.1773	21.998	24.5794	22.4049	22.236	24.8913159	22.9001	24.0137	21.5016	23.4515	17.0268	28.0561	20703	22767	27269	24064	25355	25985	25447	25689	23075	24403	16505	31177
ENSMUSG00000006304	209.944	216.68	217.796	214.616	206.872	206.0196692	224.15	217.444	229.726	228.416	239.189	237.054	36394	36010	38802	37013	37878	34537	39996	37356	39587	38168	37232	42301
ENSMUSG00000006307	8.17313	7.11906	7.37474	9.06183	7.94929	7.860644259	8.60994	7.11471	7.70875	7.57548	6.4099	7.46577	6692	5588	6204	7380	6873	6223	7255	5773	6273	5977	4713	6291
ENSMUSG00000006310	1.56393	0.763454	0.853816	1.14929	0.373178	0.61649615	1.64411	1.26024	0.770131	1.05158	0.678343	0.611773	315	148	177	230	80	121	341	252	155	204	123	127
ENSMUSG00000006311	0.0001	0.043581	0.040652	0.0001	0.0001	0.0001	0.111629	0.0001	0.0001	0.0001	0.0001	0.0001	0	4	4	0	0	0	11	0	0	0	0	0
ENSMUSG00000006313	0.485854	0.332218	0.41899	0.218242	0.269765	0.376895	0.318776	0.350748	0.438649	0.255043	0.809834	0.341367	59	39	53	27	35	45	40	43	53	30	89	43
ENSMUSG00000006315	47.6656	54.3029	34.0114	44.2282	43.0853	36.72700467	33.1217	41.8682	44.455	49.5975	46.5912	48.9422	4521	4938	3317	4175	4318	3371	3236	3937	4192	4535	3969	4781
ENSMUSG00000006333	228.042	217.557	222.645	224.626	202.895	211.041359	205.195	222.054	194.216	259.985	209.482	234.348	49042	44854	49211	48061	46086	43890	45424	47325	41521	53893	40453	51880
ENSMUSG00000006335	15.2622	9.7067	10.9289	12.3275	9.38336	8.5588954	10.0205	9.71701	9.7693	10.6783	11.781	10.3434	1564	954	1152	1257	1018	849	1058	988	997	1056	1086	1093
ENSMUSG00000006342	3.40314	1.89006	1.4503	2.01897	2.43821	1.694626885	1.67565	1.79419	1.87227	2.06448	1.93364	2.49237	998	533	438	589	756	481	506	522	546	584	509	752
ENSMUSG00000006344	0.171803	0.122562	0.164951	0.235684	0.0910454	0.248384781	0.197587	0.126036	0.102391	0.264733	0.162512	0.112953	89	60	87	121	49	123	104	65	53	130	74	59
ENSMUSG00000006345	1.20875	0.551699	0.681753	1.00526	0.445276	0.522502844	0.923486	0.886751	0.835004	0.70974	0.408185	0.529979	354	157	206	294	138	149	278	259	247	202	110	161
ENSMUSG00000006356	171.835	186.396	164.606	176.722	221.608	177.3770259	115.744	174.666	115.359	111.319	194.682	173.2	30756	31984	30280	31468	41894	30702	21325	30982	20527	19207	31289	31912
ENSMUSG00000006360	15.6958	12.6443	10.6884	17.3147	16.588	16.00644637	13.0118	10.5848	9.69549	19.7295	18.1969	13.8824	3054	2360	2138	3350	3409	3012	2606	2042	1875	3699	3178	2780
ENSMUSG00000006362	0.4867	0.194035	0.230634	0.489197	0.231267	0.187236724	0.592192	0.115541	0.129614	0.445118	0.191446	0.0918395	349	133	170	349	176	130	436	82	93	308	123	68
ENSMUSG00000006369	0.149681	0.81414	0.327162	0.186618	0.773158	0.185361121	0.549642	0.167005	0.643417	0.450411	0.179172	0.270233	56	291	126	70	305	68	212	63	240	162	61	104
ENSMUSG00000006373	185.099	131.208	161.083	150.633	123.606	141.08963	183.336	183.693	188.185	155.737	165.163	164.436	29308	19917	26213	23729	20672	21604	29880	28825	29621	23770	23483	26802
ENSMUSG00000006378	6.57969	6.6942	6.5568	7.16464	7.62375	5.768275797	5.68101	5.94641	6.04239	6.66061	7.41176	7.19012	1338	1305	1370	1449	1637	1134	1189	1198	1221	1306	1353	1505
ENSMUSG00000006386	0.801735	0.687856	0.61895	0.898836	0.594698	0.67695156	1.06005	0.535465	0.869283	0.668684	0.269613	0.445045	323	266	256	360	253	264	439	214	350	261	98	185
ENSMUSG00000006389	0.0419316	0.0437385	0.045435	0.0001	0.0001	0.0001	0.148552	0.07866	0.0281208	0.0144998	0.0776631	0.0542162	12	12	13	0	0	0	42	21	8	4	19	16
ENSMUSG00000006390	26.9525	27.8946	26.6417	34.3029	30.3457	30.51734189	25.0663	29.3607	27.6752	26.7504	30.7009	28.665	6267	6218	6368	7936	7453	6861	6000	6766	6397	5997	6410	6861
ENSMUSG00000006392	15.459	15.9053	14.0886	15.2628	14.4308	14.69673922	13.9178	14.2126	14.1707	15.0078	16.8156	14.0431	3959	3907	3710	3889	3903	3641	3669	3608	3608	3706	3869	3704
ENSMUSG00000006395	1.02762	0.970331	1.08298	1.39718	1.6313	1.339902042	1.16227	1.1746	1.16304	1.59584	1.43698	1.39771	196	177	212	264	327	246	227	221	220	291	245	273
ENSMUSG00000006398	20.3021	19.4516	12.7045	15.6003	14.0548	10.19649475	8.66375	12.1943	15.7765	8.11572	9.93226	14.8702	3234	2972	2081	2473	2365	1572	1422	1926	2499	1247	1422	2439
ENSMUSG00000006403	0.111073	0.0933251	0.0932231	0.18375	0.145075	0.060984288	0.133197	0.122615	0.186611	0.113886	0.0203838	0.0712177	46	37	40	75	63	25	57	50	77	46	8	31
ENSMUSG00000006411	19.0707	16.9236	17.2466	20.2207	18.9909	16.65902	13.2751	17.5812	18.1089	15.1125	18.398	18.631	6092	5183	5663	6427	6408	5147	4366	5567	5751	4654	5277	6126
ENSMUSG00000006412	38.1886	38.105	38.369	32.9314	38.7688	35.53638438	36.5421	36.2496	38.3296	34.6435	37.0343	36.9758	6308	6035	6514	5413	6765	5676	6214	5934	6294	5516	5493	6288
ENSMUSG00000006418	23.1334	24.6489	21.4571	21.6612	25.3792	23.61734015	22.1147	24.6077	24.5005	22.7585	25.7347	22.92	6622	6763	6311	6168	7672	6536	6515	6979	6970	6278	6614	6753
ENSMUSG00000006423	6.22542	6.70599	6.30247	6.61709	7.42421	7.015787862	6.88504	6.29574	6.30201	6.77326	6.02684	6.66467	3942	4071	4102	4168	4966	4297	4487	3952	3968	4134	3428	4345
ENSMUSG00000006435	3.06081	1.99952	2.07296	3.29692	2.34957	2.426317183	1.97147	1.87246	2.14489	2.26394	2.44199	2.18553	1902	1191	1325	2038	1542	1458	1262	1154	1326	1357	1364	1398
ENSMUSG00000006442	40.4881	46.2064	39.9592	40.7929	43.5846	37.72898896	51.6294	32.4121	38.3445	51.4034	42.1375	41.846	5521	6040	5600	5535	6278	4976	7247	4381	5198	6757	5160	5875
ENSMUSG00000006445	113.612	104.643	137.796	108.908	96.7146	126.265443	116.236	128.378	127.709	107.394	107.614	113.985	45280	39982	56441	43182	40712	48664	47684	50705	50595	41258	38513	46764
ENSMUSG00000006456	13.7926	16.1677	15.2672	14.2047	11.6249	15.34407778	17.1664	13.3792	12.6509	10.9486	15.1695	14.8738	4599	5168	5232	4712	4094	4948	5891	4422	4194	3520	4542	5105
ENSMUSG00000006457	0.053203	0.124416	0.0407404	0.0289874	0.127282	0.0001	0.073208	0.0688073	0.0294442	0.0628552	0.0334369	0.117297	14	30	11	8	34	0	19	17	8	15	8	30
ENSMUSG00000006462	0.0001	0.0569032	0.0221004	0.0503717	0.048904	0.083997553	0.0574421	0.0553819	0.0556269	0.038217	0.06874	0.0465615	0	28	13	26	27	42	31	28	29	19	32	25
ENSMUSG00000006463	3.18077	3.72608	2.76522	3.75002	3.57616	1.708257201	2.5225	3.93848	2.73563	4.22539	3.92713	4.23173	793	890	708	930	941	412	646	973	677	1014	878	1084
ENSMUSG00000006464	1.81501	1.78196	1.53187	2.07853	1.79852	1.530228271	1.0092	1.74117	1.541	1.50515	1.37863	1.37664	1191	1120	1033	1357	1246	970	682	1131	1006	952	813	931
ENSMUSG00000006469	0.0332747	0.0001	0.0893327	0.0001	0.0001	0.0001	0.0001	0.0001	0.0001	0.0776039	0.0001	0.0001	8	0	19	0	0	0	0	0	0	16	0	0
ENSMUSG00000006471	4.17219	3.12759	2.60698	2.21704	2.9556	4.045667445	2.75096	2.3939	3.61328	3.56779	1.82686	3.77255	2081	1498	1337	1101	1558	1949	1412	1185	1791	1716	819	1938
ENSMUSG00000006476	1.6027	1.59793	2.14369	1.77213	2.54321	2.117722283	1.49175	1.70178	2.58307	1.63507	1.75421	1.7177	676	646	925	742	1124	859	648	711	1079	665	662	743
ENSMUSG00000006488	0.0001	0.0001	0.0001	0.0001	0.0001	0.0001	0.0262417	0.0001	0.0001	0.0001	0.0001	0.0001	0	0	0	0	0	0	4	0	0	0	0	0
ENSMUSG00000006490	0.0001	0.0001	0.0001	0.0001	0.0001	0.0001	0.0001	0.0001	0.0001	0.0001	0.0001	0.0001	0	0	0	0	0	0	0	0	0	0	0	0
ENSMUSG00000006494	1.96689	1.51586	1.3596	1.62836	1.54093	1.425641045	1.58747	1.37665	1.27479	1.39868	1.16894	1.2236	1306	966	929	1076	1082	916	1087	906	842	896	698	838
ENSMUSG00000006498	52.9518	56.207	50.8738	50.6212	42.1214	45.74662512	35.7138	44.3142	51.7442	35.687	45.1018	45.6959	21409	21783	21136	20360	17987	17887	14864	17755	20796	13910	16375	19019
ENSMUSG00000006517	11.4236	12.5232	9.8112	9.90572	10.3335	9.641941904	10.8809	10.585	10.0121	11.3026	11.3935	10.097	1812	1904	1599	1563	1731	1478	1776	1664	1578	1728	1623	1648
ENSMUSG00000006519	76.3117	83.8955	62.208	75.0169	56.6895	50.20291667	76.7993	69.9488	58.0669	66.3569	52.2693	57.4224	6761	7126	5665	6614	5306	4302	7004	6142	5115	5668	4160	5238
ENSMUSG00000006522	0.0001	0.042532	0.00996603	0.0120498	0.0001	0.0001	0.0001	0.103647	0.0696234	0.0185504	0.102878	0.0340783	0	15	4	4	0	0	0	33	22	6	29	11
ENSMUSG00000006526	4.21651	4.20518	4.20056	4.24766	5.12418	4.441297018	4.06688	4.96037	4.73732	4.71176	5.90554	5.33629	1570	1501	1607	1574	2014	1599	1559	1830	1753	1692	1974	2044
ENSMUSG00000006527	5.03921	4.86788	5.60762	5.17622	4.98528	5.409649293	5.70635	5.8573	5.28426	5.03602	4.80799	4.67803	3714	3438	4246	3795	3879	3854	4327	4277	3870	3577	3182	3548
ENSMUSG00000006529	0.324872	0.439763	0.333485	0.136037	0.230615	0.364582943	0.901809	1.73254	0.989367	0.377938	0.860199	0.589312	92	120	97	39	69	101	261	483	277	103	217	171
ENSMUSG00000006538	0.061147	0.0001	0.05616	0.036305	0.06844	0.05973726	0.157456	0.0291982	0.0508871	0.104691	0.12802	0.0351366	16	0	16	10	19	16	43	8	14	27	31	10
ENSMUSG00000006542	0.13954	0.141155	0.174388	0.213674	0.227858	0.211962355	0.0809543	0.0961626	0.0660074	0.194	0.144483	0.142952	45	43	57	67	76	65	27	30	21	60	41	47
ENSMUSG00000006546	0.0001	0.0001	0.0001	0.0001	0.0001	0.094339313	0.0001	0.0372994	0.0001	0.0001	0.0001	0.0598216	0	0	0	0	0	10	0	4	0	0	0	7
ENSMUSG00000006567	1.03977	1.79219	1.23743	1.70995	2.04978	1.86708	1.08316	2.02342	1.56498	2.28695	2.65771	2.16271	577	953	706	944	1201	1002	619	1113	863	1223	1324	1235
ENSMUSG00000006570	0.0001	0.0001	0.0001	0.0001	0.0001	0.0001	0.0001	0.0001	0.0001	0.0001	0.0001	0.0001	0	0	0	0	0	0	0	0	0	0	0	0
ENSMUSG00000006574	0.0001	0.0001	0.0001	0.0001	0.0001	0.009323244	0.00872852	0.0001	0.0001	0.0001	0.0001	0.0001	0	0	0	0	0	4	4	0	0	0	0	0
ENSMUSG00000006575	1.04557	1.27137	1.23408	0.887512	0.908472	0.995762492	0.825076	1.17415	1.19998	1.21855	1.72454	1.28445	265	309	320	224	242	243	215	295	303	297	392	335
ENSMUSG00000006576	1.43819	1.20836	1.21409	1.5529	1.62288	1.64955865	1.14164	1.38614	1.26633	1.42328	1.50422	1.47507	1059	854	917	1137	1260	1173	866	1009	927	1009	995	1116
ENSMUSG00000006585	4.87456	6.3248	4.41337	5.01932	3.74495	5.584847483	4.86603	3.24525	4.56172	6.44473	4.59372	4.62643	1307	1626	1217	1339	1063	1448	1344	864	1217	1666	1107	1278
ENSMUSG00000006586	0.0110812	0.00577934	0.0161352	0.0111386	0.0131143	0.0001	0.0401616	0.0001	0.0138749	0.0001	0.00925552	0.00538222	8	4	12	8	10	0	29	0	10	0	6	4
ENSMUSG00000006587	1.06207	1.32637	1.06434	1.08148	0.889316	0.362049	0.697963	0.551301	0.923163	0.420643	0.571439	0.695823	148	177	152	150	131	49	100	76	128	57	72	100
ENSMUSG00000006589	29.6854	30.45	23.113	28.6177	30.5148	24.87108419	35.6253	25.9279	26.3669	39.0331	27.8963	28.8239	4093	4024	3274	3924	4445	3317	5053	3542	3613	5186	3453	4090
ENSMUSG00000006599	24.7999	23.5423	24.6685	23.6547	22.7133	25.14904219	26.3965	24.5434	25.2675	24.3355	23.1094	23.4757	6312	5744	6452	5989	6106	6189	6915	6190	6392	5970	5282	6151
ENSMUSG00000006611	3.32331	3.59278	2.94906	2.64922	3.0484	2.378075904	2.98158	4.46393	4.10479	1.84073	2.50713	3.37943	1014	1050	924	804	983	701	936	1348	1244	541	686	1061
ENSMUSG00000006638	0.0949964	0.494368	0.170606	0.208828	0.276607	0.320922928	0.263269	0.184013	0.188949	0.323564	0.566963	0.310998	17	74	28	32	45	48	42	28	30	48	79	49
ENSMUSG00000006641	2.57377	2.69376	2.76213	2.89891	2.85474	3.228638545	2.90385	2.72369	2.463	3.67654	2.83299	3.05275	877	882	969	983	1028	1065	1020	922	836	1209	868	1072
ENSMUSG00000006642	0.042855	0.067053	0.020812	0.010769	0.105752	0.055316	0.083159	0.0001	0.010739	0.033344	0.0001	0.010408	16	23	8	4	40	19	31	0	4	12	0	4
ENSMUSG00000006649	0.472047	0.688414	0.488558	0.707686	0.415939	0.388987966	10.1659	0.479831	1.38418	4.8452	0.578278	0.538426	267	373	284	399	248	213	5907	269	777	2637	294	313
ENSMUSG00000006651	1.10724	1.69469	1.22623	1.16105	2.18128	1.563212127	1.64607	1.45666	1.21997	1.80645	1.61809	1.39131	287	419	325	299	595	391	438	373	314	451	376	371
ENSMUSG00000006673	6.36227	7.31095	6.82915	6.75435	8.05954	6.348468931	6.70161	6.38601	6.71455	6.80722	5.99513	6.73694	4301	4738	4746	4542	5755	4151	4663	4279	4511	4438	3641	4687
ENSMUSG00000006675	1.03879	1.08955	0.73142	1.25551	1.17165	1.085942746	0.803562	0.921895	0.78764	0.916889	1.19211	0.942261	347	349	252	417	414	350	276	305	262	295	356	324
ENSMUSG00000006676	15.6638	13.562	13.9857	14.3092	14.0944	14.397734	14.7091	15.4383	14.3251	13.9149	13.1548	13.896	9419	7818	8644	8563	8952	8376	9104	9201	8565	8070	7107	8603
ENSMUSG00000006678	2.43421	2.19412	1.87446	2.2875	2.14496	1.867599616	1.85312	1.66549	2.00723	1.68575	1.44298	1.6134	1830	1582	1448	1711	1703	1359	1434	1241	1501	1222	975	1249
ENSMUSG00000006699	223.551	231.349	234.122	226.978	236.545	230.9433471	214.266	220.441	222.013	215.596	233.322	234.068	56536	56091	60852	57108	63185	56481	55776	55249	55814	52558	52986	60936
ENSMUSG00000006705	2.01987	1.71543	2.07372	1.8806	1.93226	1.853878398	2.37057	2.21409	2.0468	1.99318	2.32982	2.00728	1200	978	1264	1112	1212	1063	1447	1302	1208	1141	1242	1226
ENSMUSG00000006711	0.750455	0.297797	0.417684	0.724731	0.358915	0.454791918	0.208729	0.295309	0.456096	0.412866	0.300734	0.461082	338	129	194	325	171	199	97	133	204	180	122	214
ENSMUSG00000006715	10.9601	10.5703	9.27384	8.97965	9.68865	7.674985311	8.6343	7.97509	8.56194	7.9453	7.89834	9.58998	1371	1267	1192	1119	1279	928	1111	988	1065	958	887	1234
ENSMUSG00000006717	60.4171	72.9696	55.932	62.9137	69.9819	58.25907736	68.0994	63.8281	60.4735	61.6587	73.8549	72.1818	3834	4439	3647	3972	4690	3575	4447	4014	3815	3771	4208	4714
ENSMUSG00000006720	0.514082	0.280185	0.71163	0.161384	0.442768	0.332726721	0.4714	0.161352	0.224141	0.229659	0.186164	0.42433	157	82	220	51	142	98	148	49	68	67	51	132
ENSMUSG00000006724	0.226514	0.0669851	0.0915062	0.0688207	0.0939492	0.156020762	0.0966779	0.100004	0.14374	0.0531927	0.130849	0.144184	50	15	21	16	22	34	22	22	32	12	26	33
ENSMUSG00000006728	42.2427	45.7841	34.7545	38.9034	41.4307	32.91937908	37.7556	29.3126	34.8025	35.0261	38.4865	35.7751	11706	12163	9898	10725	12126	8823	10769	8051	9588	9356	9578	10205
ENSMUSG00000006731	32.5291	28.4422	27.0729	30.8594	23.9161	22.61032696	25.5285	26.3169	23.3318	26.9939	25.4187	21.9627	9581	8033	8196	9044	7442	6442	7740	7683	6834	7665	6725	6660
ENSMUSG00000006732	4.9618	5.05505	4.44405	5.11514	4.87619	5.15631643	4.17634	4.57026	4.7231	6.45272	4.09952	4.24892	1232	1203	1134	1263	1278	1238	1068	1124	1166	1543	914	1085
ENSMUSG00000006736	42.2007	46.8207	40.3103	46.2389	53.6174	44.89245148	40.5888	48.7145	45.7978	48.0304	52.0277	54.019	7892	8395	7748	8603	10592	8120	7814	9029	8515	8659	8738	10400
ENSMUSG00000006740	44.2691	39.9397	48.0931	47.8865	49.349	51.33990133	43.7786	47.4446	45.4895	44.822	40.9886	44.6079	30128	26059	33638	32424	35473	33789	30668	32000	30776	29405	25050	31252
ENSMUSG00000006763	1.85837	2.17119	2.1792	2.02598	2.36587	1.987291011	2.16621	1.98244	2.16985	1.81266	2.08046	2.04786	1281	1437	1545	1391	1723	1327	1538	1355	1489	1207	1290	1454
ENSMUSG00000006764	0.446352	0.898467	0.953205	0.460793	0.514706	0.69899304	0.88122	0.528408	1.27339	0.475802	0.291075	0.613609	111	212	241	113	134	166	223	129	311	113	65	156
ENSMUSG00000006777	66.8806	85.1307	87.4179	51.9395	70.2159	76.865807	78.0748	103.208	82.8443	82.4022	116.041	88.9502	8925	10891	11989	6896	9897	9919	10724	13649	10990	10600	13905	12219
ENSMUSG00000006782	8.34127	5.63952	4.86632	7.96242	5.71896	5.150594254	7.19468	4.9233	4.7263	7.26583	6.11719	5.80188	2590	1679	1553	2459	1876	1548	2299	1516	1459	2174	1707	1855
ENSMUSG00000006784	0.836899	0.2794	0.457137	0.76376	0.432624	0.555921579	0.334586	0.415652	0.344717	0.356779	0.353439	0.409494	441	142	250	402	243	285	183	219	182	182	168	223
ENSMUSG00000006800	4.33349	5.85609	4.64219	4.03961	6.23718	4.153536332	5.93736	4.44602	5.60599	6.24684	3.91995	4.26939	2172	2814	2391	2015	3300	2013	3062	2209	2792	3016	1765	2202
ENSMUSG00000006818	10.1876	9.85503	8.49114	8.18937	10.0134	7.534271007	12.4695	9.55958	8.72663	9.57641	9.27101	10.093	8696	8064	7449	6954	9029	6219	10955	8087	7405	7879	7106	8869
ENSMUSG00000006850	2.78736	2.93413	2.22502	2.45447	2.31918	2.010720459	3.20749	2.833	3.25293	2.51501	2.92137	2.64253	803	809	659	704	706	561	949	809	930	698	755	782
ENSMUSG00000006906	2.44159	2.64065	1.68117	2.45211	1.82693	3.140650489	2.64295	2.00491	2.83335	2.44049	2.02044	2.2337	2174	2253	1539	2174	1719	2703	2422	1768	2506	2095	1616	2047
ENSMUSG00000006920	8.16724	7.3682	7.95875	6.95544	7.52486	7.450292901	8.11896	8.62925	8.01959	7.9163	8.25573	8.11327	5185	4485	5193	4395	5046	4575	5306	5428	5061	4845	4707	5302
ENSMUSG00000006930	2.01085	1.56749	1.42689	1.75976	1.74057	1.394399135	1.67008	1.56127	1.53543	0.88068	1.73673	1.77159	647	484	472	563	593	436	553	500	492	273	502	587
ENSMUSG00000006931	6.78559	11.3852	7.08659	7.95628	11.8619	7.140741084	9.61539	6.68199	8.62501	9.7391	7.79231	9.63577	1261	2027	1353	1470	2328	1283	1839	1230	1593	1744	1300	1843
ENSMUSG00000006932	216.092	220.591	148.5	144.611	208.222	198.1299	140.417	233.183	176.113	124.273	217.333	221.716	95667	93623	67568	63694	97365	84825	63988	102306	77508	53036	86396	101042
ENSMUSG00000006941	43.6992	52.487	45.8961	42.5197	45.9941	47.47410669	52.9338	51.6825	51.0773	57.1578	61.3085	54.9076	4193	4828	4526	4059	4661	4404	5227	4914	4872	5286	5282	5422
ENSMUSG00000006948	0.0001	0.0001	0.0001	0.0001	0.0001	0.0001	0.0001	0.0001	0.0001	0.0001	0.0001	0.0001	0	0	0	0	0	0	0	0	0	0	0	0
ENSMUSG00000006958	0.0492766	0.111493	0.0269766	0.0293804	0.117921	0.046891342	0.0538498	0.0139441	0.0226111	0.0331806	0.0755283	0.0272363	27	59	16	16	67	27	31	8	13	18	37	15
ENSMUSG00000006998	109.21	112.168	109.806	99.1168	102.65	99.98032044	104.647	116.721	114.426	98.2284	103.042	107.048	37604	37027	38858	33955	37332	33292	37089	39829	39167	32604	31861	37943
ENSMUSG00000007021	0.0321349	0.0927023	0.144735	0.235205	0.141046	0.149808716	0.144807	0.0859445	0.19632	0.0328999	0.0948523	0.0619084	7	16	27	42	27	26	27	16	35	6	16	12
ENSMUSG00000007029	22.9348	19.6107	16.4312	19.9546	16.3726	14.37334912	16.218	16.0384	17.8565	15.4421	12.9538	15.1974	10973	8995	8080	9498	8275	6652	7989	7606	8493	7124	5567	7486
ENSMUSG00000007030	1.02879	0.899292	0.735821	1.19975	1.26869	0.976944	0.760105	1.10937	1.07806	1.33959	1.33484	1.1814	379	318	279	440	494	348	288	405	395	475	441	448
ENSMUSG00000007033	1.09358	0.925833	1.13109	1.08321	0.587883	1.197975	1.00215	1.14257	1.31514	1.08322	1.03442	1.04007	231	188	246	228	131	245	218	239	276	221	196	226
ENSMUSG00000007034	7.09093	6.61091	5.59406	7.02683	6.52334	5.171553583	5.20035	6.97986	8.04128	4.65221	8.00453	7.85782	1883	1683	1527	1856	1829	1328	1421	1836	2122	1191	1908	2147
ENSMUSG00000007035	0.153575	0.103408	0.05623	0.0586784	0.0736672	0.042148598	0.0318608	0.0675731	0.108841	0.0778755	0.0482133	0.0915569	74	49	28	29	40	20	16	33	54	37	22	46
ENSMUSG00000007036	16.2972	15.228	13.3341	15.1827	17.3632	15.04023323	13.4262	15.5634	15.8223	15.1632	18.0137	16.8928	4477	4011	3765	4151	5037	3996	3798	4238	4321	4016	4443	4778
ENSMUSG00000007038	13.4337	12.2179	11.1014	14.4355	13.3295	11.78628933	12.7549	13.6391	12.9237	15.3331	15.8985	14.3383	4278	3729	3633	4572	4482	3629	4180	4304	4091	4707	4545	4700
ENSMUSG00000007039	19.7485	19.6462	16.5052	18.9423	20.0223	15.63149448	13.8502	14.8124	12.6362	13.3084	16.8516	13.9512	2685	2560	2306	2562	2874	2055	1937	1997	1708	1745	2058	1952
ENSMUSG00000007041	241.77	254.736	250.005	221.927	228.858	232.8910167	231.422	251.611	239.713	234.837	262.436	254.009	37086	37461	39413	33868	37079	34547	36539	38250	36553	34724	36148	40109
ENSMUSG00000007050	3.98402	3.50084	3.74078	5.71896	3.34816	5.247032305	6.34891	2.76594	7.47868	3.67059	3.40373	5.29712	1076	905	1037	1534	955	1367	1759	738	2003	956	826	1469
ENSMUSG00000007080	1.52577	1.28265	1.02784	1.27383	1.12306	1.02692042	0.764174	0.767957	1.06839	0.802427	0.590092	0.878479	1455	1173	1007	1211	1133	948	751	728	1015	740	506	863
ENSMUSG00000007097	0.0467927	0.0453655	0.00609694	0.0565261	0.0144093	0.028490427	0.0289903	0.0060757	0.0300935	0.0194083	0.0209333	0.0178192	29	27	4	34	10	17	18	4	19	12	12	12
ENSMUSG00000007107	0.0001	0.0001	0.022406	0.0298768	0.0001	0.0001	0.0001	0.0001	0.0001	0.0001	0.0130596	0.0001	0	0	8	10	0	0	0	0	0	0	4	0
ENSMUSG00000007122	0.0130435	0.053048	0.115691	0.0287615	0.0427234	0.054151844	0.0219595	0.0117567	0.0910218	0.0223676	0.0001	0.0001	3	9	20	5	8	9	4	2	16	4	0	0
ENSMUSG00000007207	3.22744	3.59877	4.45911	3.80517	3.47502	5.176480915	3.90776	3.972	3.62463	4.27555	4.17602	3.33336	737	786	1044	864	837	1140	918	896	823	940	854	784
ENSMUSG00000007209	0.0001	0.0001	0.0001	0.0626053	0.0001	0.0001	0.0001	0.0001	0.0001	0.0001	0.0001	0.0001	0	0	0	8	0	0	0	0	0	0	0	0
ENSMUSG00000007216	1.49033	1.16926	1.04998	1.07259	1.3308	1.253952036	1.31487	1.14164	1.03206	1.40721	0.825673	0.70025	541	407	391	387	510	440	491	410	372	492	270	262
ENSMUSG00000007279	0.0105806	0.0219161	0.0206633	0.0266075	0.054657	0.049372321	0.0103157	0.0213158	0.0001	0.0110157	0.0114043	0.0001	4	8	8	10	21	17	4	8	0	4	4	0
ENSMUSG00000007338	19.6554	20.7742	18.8051	19.6688	22.1298	20.70143282	18.2899	18.0813	18.2653	19.9283	19.6394	20.098	3145	3187	3093	3132	3740	3203	3013	2868	2905	3074	2822	3310
ENSMUSG00000007379	1.84177	1.68452	2.52063	1.71521	1.42299	2.173205186	2.23511	2.45128	2.10439	1.75475	1.51563	1.64036	1079	947	1517	1001	882	1231	1347	1422	1226	991	797	989
ENSMUSG00000007411	8.04563	8.42938	8.54965	8.37931	9.18209	9.059689541	9.06205	9.01505	9.15685	8.76441	9.21093	8.97963	6660	6688	7274	6901	8026	7251	7723	7394	7536	6992	6846	7649
ENSMUSG00000007415	15.3582	17.3538	15.6325	16.3998	15.9355	15.08642811	16.0386	14.5766	16.8984	15.8929	17.681	17.1581	5460	5914	5711	5800	5983	5186	5868	5136	5971	5445	5644	6279
ENSMUSG00000007440	0.0001	0.0001	0.0001	0.0001	0.0001	0.0001	0.018654	0.0001	0.0001	0.0001	0.0001	0.018422	0	0	0	0	0	0	9	0	0	0	0	9
ENSMUSG00000007457	0.0001	0.0001	0.0001	0.0001	0.0001	0.0001	0.0001	0.0001	0.0001	0.0001	0.0001	0.0001	0	0	0	0	0	0	0	0	0	0	0	0
ENSMUSG00000007458	47.6604	48.1077	44.9998	41.4557	42.493	42.91748399	48.4806	51.2645	49.4151	42.9058	43.6054	41.252	16947	16401	16445	14665	15959	14758	17744	18065	17467	14707	13923	15099
ENSMUSG00000007476	6.22764	8.68852	9.41053	7.46381	9.61881	9.789700264	9.75475	9.94727	5.55817	10.8045	6.64566	9.494	2289	3061	3554	2728	3732	3478	3689	3622	2030	3827	2193	3591
ENSMUSG00000007480	0.022591	0.011782	0.0001	0.045295	0.032007	0.110634	0.010974	0.068307	0.050797	0.035113	0.0001	0.0001	8	4	0	16	12	36	4	23	17	12	0	0
ENSMUSG00000007564	99.1374	105.837	101.934	95.5096	101.917	99.47494105	91.9256	106.936	99.546	94.0701	112.019	101.979	28836	29512	30472	27639	31312	27979	27522	30823	28783	26375	29257	30534
ENSMUSG00000007570	2.22173	1.96574	1.88467	2.15941	1.96789	2.086003115	1.84789	1.59573	1.34006	3.71829	2.0472	2.17546	610	520	535	592	574	557	525	438	369	980	507	617
ENSMUSG00000007589	5.52961	3.48955	3.45626	5.38367	5.46461	5.929561584	5.16744	4.98741	3.47847	3.45672	4.33595	3.96805	2332	1413	1501	2258	2435	2418	2244	2086	1460	1407	1642	1725
ENSMUSG00000007591	0.242506	0.274266	0.0509718	0.312502	0.260494	0.295157032	0.200324	0.116255	0.326655	0.326542	0.199644	0.246844	37	39	8	46	42	42	31	18	48	47	28	38
ENSMUSG00000007594	0.0728875	0.0117221	0.0328041	0.0451435	0.0531619	0.02324159	0.0435947	0.0676377	0.0264294	0.145689	0.0375454	0.0327511	25	4	12	16	19	8	16	23	9	48	12	12
ENSMUSG00000007603	8.87089	7.57314	6.64387	7.62976	7.68588	7.512948366	7.37156	6.85188	6.72277	8.23461	6.80001	7.79164	2228	1824	1716	1907	2039	1825	1907	1706	1679	1995	1534	2016
ENSMUSG00000007610	4.48578	4.39882	3.583	4.05221	3.71893	4.657540019	3.66984	3.39527	3.47225	4.23487	4.42957	4.90042	1527	1437	1254	1373	1337	1533	1286	1147	1177	1389	1355	1718
ENSMUSG00000007613	11.2226	9.22178	12.207	11.4755	9.94005	11.49449324	10.9627	10.2899	10.7862	10.3388	8.70242	9.9537	6254	4926	6991	6362	5850	6194	6289	5682	5975	5553	4355	5710
ENSMUSG00000007617	1.02729	1.19491	1.4463	1.38333	1.32343	1.595914306	1.60567	1.40688	1.39138	1.57387	1.2923	1.41412	1052	1172	1520	1409	1429	1578	1690	1426	1415	1551	1186	1490
ENSMUSG00000007646	0.474549	0.639793	0.419747	0.571436	0.517339	0.415070015	0.467273	0.35608	0.401789	0.665777	0.560421	0.464811	179	230	162	213	205	151	180	133	150	241	189	180
ENSMUSG00000007653	0.0001	0.0001	0.0001	0.0001	0.0001	0.0001	0.0001	0.0001	0.0001	0.0001	0.0001	0.0001	0	0	0	0	0	0	0	0	0	0	0	0
ENSMUSG00000007655	4.18958	4.74831	3.81554	4.37984	7.51692	5.696726377	6.11424	5.96251	4.23228	6.21898	3.99373	22.0005	1234	1342	1154	1282	2335	1622	1851	1739	1239	1764	1056	6652
ENSMUSG00000007656	20.3364	19.9218	18.6781	15.3635	21.3067	19.75189932	24.2846	20.6895	18.5113	19.6467	18.7508	17.7783	8601	8078	8117	6464	9516	8078	10569	8670	7783	8009	7122	7739
ENSMUSG00000007659	10.3222	10.0864	10.4815	11.6968	10.4448	10.41389941	12.2426	23.7123	10.0745	23.0346	10.6654	10.6081	4042	3785	4217	4555	4318	3943	4933	9193	3921	8686	3749	4274
ENSMUSG00000007670	23.4333	20.8084	19.4987	22.5998	21.5022	21.33262117	21.673	23.4508	19.5399	21.2264	20.1754	19.0901	8631	7349	7382	8281	8365	7600	8218	8561	7155	7537	6673	7239
ENSMUSG00000007682	0.052977	0.090857	0.059031	0.148344	0.028668	0.070633	0.175671	0.087784	0.083888	0.086483	0.054775	0.11399	27	44	31	74	16	34	90	44	42	42	25	59
ENSMUSG00000007721	58.8675	62.5164	56.5951	54.3249	58.2923	49.23765061	60.0974	60.1121	57.3806	60.9179	64.9916	60.82	8514	8668	8412	7816	8905	6886	8946	8616	8250	8493	8440	9055
ENSMUSG00000007739	58.7842	59.4312	68.1541	55.2237	55.8656	59.53257872	55.242	52.6389	54.5623	54.0855	55.5822	56.7726	21059	20413	25093	19684	21140	20625	20370	18689	19431	18677	17880	20937
ENSMUSG00000007777	15.2637	17.3277	14.5342	13.4788	15.5761	13.76646299	15.6779	16.4669	15.311	15.4782	18.4965	17.0466	1299	1414	1272	1142	1400	1134	1374	1390	1297	1270	1415	1494
ENSMUSG00000007783	1.80127	1.92883	1.45942	1.71749	1.74162	1.674050438	1.91655	1.61003	1.50153	1.58845	1.36355	1.4142	865	887	720	818	883	775	945	765	715	735	587	699
ENSMUSG00000007805	0.152336	0.214712	0.0811108	0.0417618	0.184016	0.171690854	0.30351	0.0420589	0.0837582	0.1081	0.0464179	0.175267	42	56	23	12	54	46	86	12	24	29	12	50
ENSMUSG00000007812	8.17533	8.36893	9.78747	9.45027	9.34012	11.11914521	10.0996	9.73264	8.28844	9.0237	8.92364	9.37941	3903	3832	4804	4491	4710	5134	4963	4607	3935	4155	3827	4610
ENSMUSG00000007815	102.16	99.205	100.026	99.4038	103.199	104.4711102	98.7082	92.2391	97.4428	99.7143	112.989	114.553	65280	60773	65690	63192	69651	64557	64924	58411	61898	61419	64830	75350
ENSMUSG00000007817	13.3826	13.0564	11.6497	13.8526	13.7521	12.23875603	12.8975	14.2414	13.226	11.8093	11.6017	12.0899	14293	13367	12788	14719	15513	12641	14179	15073	14042	12158	11127	13292
ENSMUSG00000007827	1.65106	1.42739	1.32751	1.7722	1.42126	1.330017616	1.64011	1.70242	1.5357	1.55762	1.18272	1.45845	1022	847	845	1091	930	796	1045	1045	946	931	657	930
ENSMUSG00000007833	3.7111	3.41343	2.89651	3.52351	3.68444	2.736035643	2.73583	3.0809	3.2261	3.50529	3.50179	2.65996	1784	1572	1431	1685	1869	1272	1354	1468	1543	1625	1510	1316
ENSMUSG00000007836	39.3408	42.1976	42.5614	54.9515	31.1305	46.521152	58.5705	27.9249	52.424	41.4547	30.0473	46.3134	8984	9238	9988	12484	7508	10273	13766	6320	11900	9125	6161	10886
ENSMUSG00000007837	5.58058	5.49817	4.70783	6.31574	7.45741	6.485361041	5.07736	6.12374	6.03099	7.20125	7.51396	6.44856	1234	1164	1071	1387	1739	1386	1157	1342	1326	1534	1492	1468
ENSMUSG00000007850	32.4548	34.4914	37.1509	33.6328	34.5735	36.28166015	38.5498	37.6823	36.7871	29.8721	27.2861	31.6621	16174	16478	19024	16673	18197	17485	19775	18609	18223	14351	12211	16243
ENSMUSG00000007867	19.6693	19.7709	19.3664	20.1623	21.6759	18.15284368	15.1819	17.9355	17.3307	16.2167	19.4765	18.9279	2771	2671	2806	2826	3226	2474	2202	2506	2428	2204	2465	2745
ENSMUSG00000007872	20.8049	27.3032	14.0403	17.9771	28.9105	13.661343	20.2978	15.1906	18.1799	24.2732	19.2812	19.7024	3178	3999	2205	2732	4664	2019	3192	2300	2761	3574	2646	3098
ENSMUSG00000007877	0.159696	0.129086	0.175589	0.046757	0.021076	0.126567	0.0001	0.046715	0.0001	0.0001	0.103607	0.0001	13	11	15	4	2	10	0	4	0	0	8	0
ENSMUSG00000007880	12.6586	10.4508	11.1134	12.9292	11.5224	11.31875033	12.3917	12.5782	11.2911	11.3125	9.7572	10.2479	12389	9806	11179	12589	11912	10713	12485	12200	10986	10672	8576	10325
ENSMUSG00000007888	3.79393	3.8351	3.0601	5.50833	7.16002	4.996286453	2.45017	1.86146	3.28545	5.18373	3.8033	4.95277	533	517	442	770	1061	678	354	259	459	701	481	716
ENSMUSG00000007891	733.962	709.68	685.032	716.724	625.439	661.9434785	759.774	783.351	690.344	796.27	843.767	680.745	147129	136383	141130	142936	132424	128319	156768	155619	137567	153864	151879	140473
ENSMUSG00000007892	1429.21	1579.2	1364.76	1578.28	1421.43	1297.780396	1706.93	1437.84	1465.77	1807.91	1512.55	1548.21	60809	64415	59678	66807	63878	53397	74754	60627	61996	74148	57787	67808
ENSMUSG00000007907	0.0001	0.0001	0.0001	0.0001	0.0001	0.0001	0.0001	0.0001	0.0001	0.0001	0.0001	0.0001	0	0	0	0	0	0	0	0	0	0	0	0
ENSMUSG00000007908	4.46452	3.67803	3.64595	4.1864	3.87183	3.687553368	3.19326	3.20232	4.01634	2.99258	3.30359	4.06919	2077	1641	1742	1937	1901	1659	1530	1476	1858	1343	1380	1948
ENSMUSG00000007944	0.0001	0.0001	0.0001	0.09513	0.034501	0.045564	0.025372	0.0001	0.021618	0.0001	0.073645	0.0001	0	0	0	17	7	8	5	0	4	0	12	0
ENSMUSG00000007946	0.238291	0.200725	0.355433	0.402919	0.386383	0.406650583	0.320195	0.293147	0.195709	0.481043	0.443099	0.352236	43	35	64	71	72	70	58	51	35	81	70	64
ENSMUSG00000007950	5.51026	5.83769	4.66658	5.4481	4.70832	4.190895296	5.63414	4.80874	5.00825	6.91588	5.3547	5.30466	1918	1948	1669	1887	1730	1411	2018	1659	1733	2320	1674	1901
ENSMUSG00000007987	8.15352	7.93147	7.33817	8.99676	7.56121	7.065879698	6.41919	7.83933	7.8709	7.96746	9.08415	8.33531	2510	2340	2322	2756	2458	2104	2035	2392	2410	2365	2510	2642
ENSMUSG00000007989	1.38287	1.30548	1.30231	1.42175	1.32793	1.494964042	1.15927	1.18348	1.14685	1.21241	1.16124	1.16661	1510	1367	1462	1545	1532	1579	1303	1281	1245	1276	1139	1312
ENSMUSG00000008028	0.0203095	0.0001	0.0429349	0.0120613	0.0001	0.012408331	0.0001	0.0001	0.0001	0.0001	0.0132211	0.0281139	7	0	15	4	0	4	0	0	0	0	4	11
ENSMUSG00000008035	22.765	51.2006	47.117	46.8851	20.9513	19.4823447	42.9135	48.7494	47.3449	41.4364	48.4038	16.9014	4133	8908	8787	8465	4017	3420	8016	8767	8542	7249	7887	3158
ENSMUSG00000008036	58.8477	69.8428	59.4572	62.4949	70.4249	57.71793073	69.7147	64.1975	61.9231	76.1418	60.7156	70.1066	7387	8405	7671	7805	9337	7006	9008	7986	7728	9213	6845	9060
ENSMUSG00000008090	1.88294	4.19004	1.6448	2.30474	2.24228	2.574728666	2.21817	2.25241	2.30711	3.54829	1.87269	3.77278	448	955	402	545	563	593	544	530	547	814	400	923
ENSMUSG00000008129	0.251741	0.179825	0.0445843	0.131574	0.182205	0.075072806	0.0848013	0.13825	0.16561	0.179217	0.07021	0.0868782	52	36	10	27	40	15	18	29	34	36	13	19
ENSMUSG00000008136	14.0954	11.2512	10.8703	12.9543	11.4386	10.26175827	10.5938	9.57117	12.3698	11.0926	10.2177	11.9692	2280	1745	1807	2085	1955	1606	1764	1535	1989	1730	1485	1993
ENSMUSG00000008140	29.8188	32.2653	27.2019	31.7585	27.9653	31.86811032	29.1548	25.544	28.4448	35.073	38.2554	34.8217	7420	7696	6956	7861	7350	7667	7466	6300	7037	8411	8546	8918
ENSMUSG00000008153	0.117104	0.127318	0.104796	0.217524	0.180813	0.177067656	0.148467	0.0906594	0.147894	0.227027	0.137762	0.106473	52	53	47	93	82	73	65	40	63	94	53	47
ENSMUSG00000008167	8.55476	5.88409	7.2765	7.05612	6.92375	6.21348522	5.55231	6.26111	5.56627	5.71635	7.13174	6.06692	2471	1632	2161	2030	2113	1738	1654	1796	1601	1593	1852	1806
ENSMUSG00000008193	5.5065	0.873208	1.57116	4.54909	0.779857	1.769892617	5.41852	0.924615	0.367708	5.74852	1.11282	0.31897	1348	206	396	1109	202	420	1364	225	90	1356	246	81
ENSMUSG00000008200	7.34995	6.36261	7.1992	7.81482	6.47072	7.559692082	8.40627	6.63108	6.37962	6.95525	5.88892	5.83845	4131	3428	4156	4368	3840	4107	4861	3693	3565	3768	2973	3376
ENSMUSG00000008206	0.509215	0.646453	0.576793	0.669165	0.807744	0.660257235	0.539152	0.516205	0.367582	0.776341	0.705278	0.5631	534	653	622	699	894	670	583	537	386	785	664	609
ENSMUSG00000008226	3.54748	3.77771	3.46921	3.79973	3.68986	4.168567689	3.39915	3.72505	4.23905	4.14651	4.03651	4.38198	1459	1488	1465	1553	1602	1657	1439	1517	1731	1643	1490	1854
ENSMUSG00000008301	18.471	20.7212	19.8442	19.4778	20.182	20.29486016	21.1112	17.8828	18.1015	18.9853	19.3421	20.4398	3502	3766	3866	3674	4042	3721	4119	3360	3411	3470	3293	3990
ENSMUSG00000008305	3.49851	3.46254	3.80719	2.96612	2.82362	3.664477228	3.86371	3.7236	3.65679	3.51315	3.9607	3.37366	2603	2471	2913	2196	2222	2637	2959	2745	2706	2520	2646	2585
ENSMUSG00000008307	0.269244	0.275936	0.309392	0.278464	0.0694552	0.299731797	0.148738	0.367489	0.119416	0.157925	0.19002	0.158145	71	71	85	73	21	77	41	97	32	41	46	45
ENSMUSG00000008318	2.14633	1.53796	2.07592	2.43768	1.93342	2.710595419	2.41335	1.92385	1.72198	2.56812	2.2613	1.79407	601	413	599	680	573	735	697	535	481	694	569	517
ENSMUSG00000008333	16.25	18.9527	18.1474	17.6125	16.5488	16.99262797	19.223	16.7602	16.3507	17.8099	17.693	17.4075	3961	4428	4545	4271	4261	4005	4822	4049	3962	4184	3872	4367
ENSMUSG00000008348	237.207	247.85	266.436	241.492	250.688	275.4871738	279.077	261.95	256.335	275.687	274.767	261.191	58513	58613	67547	59265	65315	65717	70859	64036	62858	65553	60861	66324
ENSMUSG00000008373	14.2705	14.1007	11.8046	12.9548	13.1071	11.77623316	11.9411	12.4652	13.2648	11.6636	12.3707	12.0046	6622	6271	5629	5979	6423	5283	5704	5732	6118	5217	5155	5733
ENSMUSG00000008384	36.6697	40.7831	49.5924	38.2477	40.0774	42.86089865	45.0504	46.7495	44.9324	47.0604	48.4107	44.2859	4203	4482	5842	4362	4851	4751	5315	5310	5120	5199	4982	5226
ENSMUSG00000008393	55.8232	55.7037	67.8887	51.9345	51.5401	63.748219	61.3339	61.4894	59.1269	60.0513	58.3525	57.4837	13604	13014	17003	12591	13266	15023	15385	14850	14324	14106	12769	14420
ENSMUSG00000008398	11.8533	14.0815	10.8418	11.6209	14.3352	11.26391997	11.8584	11.0468	10.2964	12.5697	10.3072	10.9397	4600	5239	4325	4487	5877	4228	4738	4250	3973	4703	3592	4371
ENSMUSG00000008429	9.16518	9.17989	10.5982	9.08246	8.67617	10.85318663	10.0067	9.59192	9.55661	9.1969	9.46213	8.96134	4578	4396	5441	4514	4577	5242	5145	4748	4746	4429	4244	4608
ENSMUSG00000008435	4.35921	4.04971	4.05729	4.1462	4.35442	4.425704688	4.54925	4.06432	4.29872	4.4554	4.10947	4.34228	2453	2188	2348	2322	2588	2409	2636	2268	2407	2418	2077	2518
ENSMUSG00000008438	0.0001	0.015746	0.04422	0.0001	0.014342	0.015609	0.013726	0.015286	0.0001	0.031431	0.01687	0.014716	0	4	12	0	4	4	4	4	0	8	4	4
ENSMUSG00000008450	39.9035	43.9794	35.5421	25.8622	37.8397	40.94581465	39.6291	37.0217	26.2014	43.3505	38.6606	36.9859	6924	7314	6339	4464	6935	6871	7076	6368	4518	7250	6023	6606
ENSMUSG00000008461	0.552591	0.403047	0.659305	0.610226	0.438844	0.746069823	0.427575	0.447406	0.340926	0.735231	0.51082	0.57283	132	92	161	145	111	173	105	107	81	169	109	141
ENSMUSG00000008475	97.3841	90.6783	87.8669	95.6013	92.8718	88.31496387	89.6676	97.6106	97.9388	96.9823	99.3842	101.546	18900	16871	17526	18459	19037	16575	17912	18773	18895	18143	17319	20288
ENSMUSG00000008482	0.0001	0.0001	0.0001	0.027546	0.045171	0.0001	0.035851	0.03494	0.132164	0.0001	0.0001	0.034194	0	0	0	3	5	0	4	4	14	0	0	4
ENSMUSG00000008489	0.0105907	0.0331805	0.0330012	0.0372491	0.0250941	0.070650086	0.0557946	0.0563373	0.0583939	0.0463667	0.0911488	0.01027	8	23	25	27	19	49	41	40	42	32	59	8
ENSMUSG00000008496	1.01169	0.126362	0.335909	0.939248	0.21255	0.366766745	1.21753	0.28047	0.0969268	0.745968	0.174931	0.0805618	713	86	244	658	158	250	883	196	68	508	111	59
ENSMUSG00000008540	125.74	145.201	143.813	88.4098	114.254	110.3506927	139.433	169.182	155.904	122.372	143.145	123.441	21584	23895	25371	15100	20715	18319	24636	28781	26602	20249	22064	21812
ENSMUSG00000008575	6.42236	7.41779	7.57358	6.94437	7.77099	6.995604983	6.70313	6.66566	6.17874	6.41361	5.35923	5.70333	8195	9074	9932	8816	10472	8631	8806	8431	7839	7889	6142	7491
ENSMUSG00000008590	0.0001	0.0001	0.0001	0.0001	0.0001	0.0001	0.0001	0.0001	0.0001	0.0001	0.0001	0.017768	0	0	0	0	0	0	0	0	0	0	0	4
ENSMUSG00000008601	53.6266	57.3652	54.2574	54.9894	56.0399	52.54776905	47.9937	60.5276	55.6154	52.6354	69.6299	62.3152	7652	7846	7956	7807	8445	7252	7049	8559	7888	7240	8921	9153
ENSMUSG00000008604	28.5476	26.5626	29.4995	27.7738	29.6746	26.26140067	24.6301	29.8205	26.4187	25.6283	28.3756	26.4618	10096	9006	10722	9773	11085	8981	8968	10452	9288	8737	9011	9634
ENSMUSG00000008658	0.11144	0.274072	0.123823	0.0944165	0.104276	0.046490329	0.186862	0.0150977	0.138509	0.0936784	0.0111219	0.111654	42	99	48	36	42	17	73	6	52	34	4	44
ENSMUSG00000008668	166.706	191.001	177.573	179.634	184.328	172.8261703	183.963	171.864	164.699	189.033	176.68	190.034	34844	38272	38144	37351	40690	34934	39576	35599	34223	38083	33161	40885
ENSMUSG00000008682	205.567	220.471	211.211	165.762	200.217	194.985154	202.624	199.944	199.13	205.608	214.213	195.984	35989	37002	38004	28873	37024	33011	36513	34691	34655	34698	33676	35320
ENSMUSG00000008683	57.0442	61.6185	58.9616	57.9551	55.1418	54.59627905	60.3507	53.2205	54.4601	62.9467	55.6568	53.8845	30500	31584	32399	30827	31140	28228	33212	28199	28946	32442	26722	29658
ENSMUSG00000008690	27.2487	29.1439	24.9598	25.8778	29.7784	25.20456056	23.4967	26.1494	24.7288	24.8148	28.6098	28.3304	9758	10008	9188	9220	11263	8731	8664	9282	8802	8568	9200	10446
ENSMUSG00000008730	15.0296	11.7959	12.9951	15.1737	12.394	12.88004212	14.101	13.6794	13.7947	14.1939	10.535	11.8641	13989	10526	12432	14050	12185	11594	13510	12618	12763	12736	8806	11369
ENSMUSG00000008734	10.8571	10.579	7.1794	8.57477	9.27292	7.163542629	7.21541	6.39924	8.86625	7.39537	6.14071	7.20033	4287	4004	2914	3369	3868	2736	2934	2504	3480	2815	2178	2927
ENSMUSG00000008763	11.1499	11.9372	12.1797	11.12	10.6069	10.31252505	13.1447	12.9265	12.6138	11.2415	9.54026	11.1896	7578	7776	8507	7519	7614	6777	9195	8706	8522	7365	5822	7829
ENSMUSG00000008789	0.0001	0.0001	0.0001	0.0001	0.0001	0.0001	0.0001	0.0001	0.0001	0.0001	0.0001	0.0001	0	0	0	0	0	0	0	0	0	0	0	0
ENSMUSG00000008813	0.0001	0.0001	0.0001	0.0001	0.0001	0.0001	0.0001	0.0001	0.0001	0.0001	0.132372	0.0001	0	0	0	0	0	0	0	0	0	0	8	0
ENSMUSG00000008822	5.54022	6.19769	5.21191	6.24746	7.31889	4.939843407	5.01543	5.05666	5.35715	5.94251	7.56307	6.80065	655	700	632	734	911	564	610	592	629	675	801	826
ENSMUSG00000008843	0.039819	0.0001	0.0001	0.0001	0.0001	0.0001	0.0001	0.06857	0.041575	0.0001	0.0001	0.0001	4	0	0	0	0	0	0	7	4	0	0	0
ENSMUSG00000008845	0.0001	0.0001	0.0001	0.011819	0.0001	0.008350231	0.0001	0.0001	0.0001	0.0001	0.0001	0.0001	0	0	0	6	0	4	0	0	0	0	0	0
ENSMUSG00000008855	7.12538	7.1043	6.77089	8.21562	9.48971	7.918845426	6.48952	7.79727	6.95092	7.98714	9.99336	9.12295	5340	5109	5216	6126	7510	5740	5009	5793	5181	5769	6726	7039
ENSMUSG00000008859	30.9318	32.2658	34.2742	32.8469	32.16	35.46232317	32.571	31.3821	31.5284	30.8191	34.2103	33.1772	7646	7647	8708	8079	8397	8477	8288	7689	7749	7344	7594	8443
ENSMUSG00000008874	0.0001	0.0001	0.0001	0.0001	0.0001	0.0001	0.0001	0.0001	0.0001	0.0001	0.0001	0.0001	0	0	0	0	0	0	0	0	0	0	0	0
ENSMUSG00000008892	34.1533	36.1249	35.0468	33.028	33.2129	32.40876846	32.5986	31.8093	33.6589	31.3943	33.1418	33.5788	15785	16006	16647	15187	16213	14485	15508	14570	15465	13987	13754	15976
ENSMUSG00000008932	0.0001	0.0001	0.0001	0.0001	0.0001	0.0001	0.0001	0.0001	0.0001	0.0001	0.0001	0.0001	0	0	0	0	0	0	0	0	0	0	0	0
ENSMUSG00000008958	15.0554	14.6638	14.6288	13.8752	15.4109	14.58979835	13.2782	13.5608	14.7606	14.9564	14.8489	14.3734	4673	4364	4667	4286	5053	4380	4243	4172	4554	4475	4139	4593
ENSMUSG00000008976	10.318	10.7968	11.9339	10.4373	9.2106	11.19641334	12.5279	11.1641	11.7796	11.407	9.84943	10.3405	5005	5021	5950	5036	4719	5252	6255	5366	5680	5334	4290	5163
ENSMUSG00000008999	0.168495	0.0966765	0.0568329	0.104658	0.0980307	0.0001	0.117259	0.0001	0.0672672	0.150277	0.028666	0.0319013	59	33	21	36	36	0	42	0	23	50	9	12
ENSMUSG00000009013	57.6499	59.3426	52.8034	53.6579	58.5703	53.41399469	51.1828	54.4854	60.3891	54.5852	60.1307	63.4046	19124	18872	18003	17708	20521	17136	17476	17912	19914	17455	17911	21650
ENSMUSG00000009030	11.414	11.634	12.2199	11.4432	12.0123	12.01063964	13.2611	12.7804	13.2751	12.2013	11.5718	12.1609	3652	3570	4018	3643	4060	3716	4367	4052	4222	3764	3325	4006
ENSMUSG00000009035	12.6743	29.0619	29.251	30.5662	30.7429	14.18309087	29.6453	30.5612	12.7986	29.5888	11.6315	29.0347	5085	11174	12056	12195	13022	5502	12236	12145	5103	11437	4190	11986
ENSMUSG00000009047	0.0001	0.0001	0.0001	0.0001	0.0001	0.0001	0.0001	0.0001	0.0001	0.0001	0.0001	0.0001	0	0	0	0	0	0	0	0	0	0	0	0
ENSMUSG00000009070	0.110513	0.088334	0.0378203	0.134237	0.0940048	0.047105703	0.0001	0.0530171	0.0735873	0.0001	0.0163048	0.117603	30	23	11	35	26	12	0	14	19	0	4	32
ENSMUSG00000009073	11.4441	11.2985	10.1746	11.4929	11.7734	11.19944909	11.3949	11.3272	11.2659	12.1384	11.2947	11.5742	6665	6307	6090	6658	7240	6307	6829	6537	6522	6812	5907	6936
ENSMUSG00000009075	0.010743	0.0001	0.082961	0.026573	0.045922	0.075514	0.051338	0.045122	0.0001	0.0001	0.041167	0.036394	3	0	20	6	11	17	12	11	0	0	9	9
ENSMUSG00000009076	10.6984	11.6711	10.376	11.5514	12.3526	10.77766405	9.81543	11.9605	10.7007	12.0586	14.4196	11.1566	1139	1191	1136	1225	1390	1111	1076	1263	1134	1239	1379	1223
ENSMUSG00000009079	37.0112	34.6351	34.1699	33.7616	34.1807	34.44170556	33.8226	33.5378	32.891	33.1386	30.6798	32.9607	18647	16729	17693	16922	18186	16782	17540	16745	16473	16095	13881	17093
ENSMUSG00000009090	16.0235	15.6697	14.6173	16.8222	16.5446	16.49020133	14.0982	17.1064	14.7041	15.4111	17.9241	16.7087	6775	6351	6352	7076	7388	6744	6135	7167	6181	6281	6805	7272
ENSMUSG00000009092	0.895755	0.27281	0.488824	0.805584	0.380977	0.747820439	1.32359	0.340866	0.273651	0.799702	0.429763	0.608961	156	47	90	139	71	125	234	61	48	134	68	109
ENSMUSG00000009093	0.0001	0.0001	0.0433849	0.0001	0.0001	0.0001	0.0001	0.0001	0.0001	0.0001	0.0001	0.0433157	0	0	4	0	0	0	0	0	0	0	0	4
ENSMUSG00000009097	3.09836	2.99936	2.27139	3.12136	2.40238	2.587323167	2.28282	2.66004	2.9324	1.6697	2.70814	2.79721	932	864	701	933	763	753	706	792	876	484	731	864
ENSMUSG00000009108	0.0836158	0.0592245	0.0540321	0.00887984	0.145945	0.030451406	0.0251548	0.0577241	0.0444345	0.0001	0.0163388	0.0923131	23	16	15	3	40	8	7	16	12	0	4	25
ENSMUSG00000009112	8.0675	7.78574	7.2043	8.15525	7.80156	7.667738733	7.30356	8.13107	7.90341	7.37852	8.44432	8.22903	6254	5786	5740	6289	6388	5748	5828	6247	6091	5515	5878	6566
ENSMUSG00000009114	5.83276	4.4942	4.08408	10.1723	7.14413	5.683333541	1.96671	2.71891	2.91506	3.05941	3.83054	3.41907	849	628	611	1472	1098	800	295	393	422	430	501	512
ENSMUSG00000009115	0.066096	0.1036	0.335733	0.0001	0.031345	0.081338	0.225147	0.133154	0.0001	0.0001	0.220421	0.152288	8	12	40	0	4	9	27	16	0	0	23	18
ENSMUSG00000009145	1.27196	0.909194	1.14771	1.54759	1.10192	1.117162295	0.779157	1.09474	0.881096	0.955891	1.27217	0.911227	372	255	345	450	340	316	234	317	256	269	335	275
ENSMUSG00000009185	0.0001	0.0001	0.057015	0.0001	0.163408	0.0001	0.067098	0.0001	0.0001	0.0001	0.0001	0.0001	0	0	3	0	8	0	4	0	0	0	0	0
ENSMUSG00000009207	2.39247	2.36613	2.6803	1.98216	1.62336	2.504990097	2.00182	1.63232	1.69817	2.80614	2.08149	2.52181	1871	1773	2153	1544	1342	1895	1612	1267	1322	2116	1462	2031
ENSMUSG00000009210	2.0787	1.34113	1.00625	2.51988	1.83862	1.609523666	1.39577	1.2369	2.22953	1.25846	1.79499	2.0268	309	190	153	371	286	230	212	182	328	181	239	310
ENSMUSG00000009214	0.0001	0.0001	0.0001	0.0001	0.0001	0.0001	0.0001	0.0001	0.0001	0.0001	0.0001	0.0001	0	0	0	0	0	0	0	0	0	0	0	0
ENSMUSG00000009216	0.0001	0.0001	0.0001	0.0001	0.0001	0.0001	0.0001	0.0001	0.0001	0.0001	0.0001	0.0001	0	0	0	0	0	0	0	0	0	0	0	0
ENSMUSG00000009246	0.0527929	0.0459432	0.0583167	0.0257703	0.0219002	0.035457009	0.039604	0.0390245	0.0577822	0.00670341	0.00864845	0.0302418	30	25	33	14	13	19	23	22	32	4	5	17
ENSMUSG00000009248	0.175643	0.240654	0.265205	0.16651	0.178946	0.215604553	0.607597	0.137085	0.213748	0.330244	0.179814	0.316547	26	33	39	24	27	30	88	20	31	45	23	47
ENSMUSG00000009281	0.413318	1.56224	0.628306	0.861849	1.31712	0.4785102	1.44204	0.547172	0.537041	1.6947	0.892025	0.744156	96	341	149	196	317	107	340	124	123	372	183	175
ENSMUSG00000009291	20.6375	16.5245	59.9416	18.458	17.0482	70.47076335	16.4682	18.2469	65.7529	17.6694	67.3465	69.3537	6826	5239	20368	6075	5955	22530	5606	5981	21611	5634	19995	23604
ENSMUSG00000009292	0.0146257	0.0001	0.000537128	0.0001	0.000837803	0.009172048	0.0228634	0.0155916	0.0001	0.00361978	0.00782767	0.0001	16	0	1	0	1	10	26	18	0	4	8	0
ENSMUSG00000009293	35.3143	21.5192	25.4965	23.0489	25.6688	27.83810038	22.9832	26.2003	23.0042	26.359	31.1843	25.8732	7322	4279	5433	4756	5621	5583	4905	5384	4743	5268	5806	5522
ENSMUSG00000009350	0.378998	0.617936	0.567238	0.335396	0.808302	0.220502207	1.1087	2.33035	0.636416	1.27549	0.894719	0.275722	112	174	172	99	251	64	335	676	186	360	236	84
ENSMUSG00000009356	0.0140168	0.0001	0.0606508	0.0282781	0.0001	0.0001	0.0001	0.0001	0.0141503	0.0583707	0.0001	0.0001	4	0	17	8	0	0	0	0	4	16	0	0
ENSMUSG00000009376	12.3525	12.9225	14.831	11.2488	11.6707	12.0756944	12.5923	16.7691	14.8097	10.4371	10.0639	10.8085	8090	8114	9982	7332	8074	7648	8488	10884	9643	6590	5920	7289
ENSMUSG00000009378	5.98087	3.32411	3.03757	5.78966	3.43656	2.770237977	3.25468	2.74039	3.85439	2.60503	3.56913	3.60032	2127	1134	1110	2048	1291	953	1192	966	1363	893	1140	1318
ENSMUSG00000009394	0.0375873	0.0783211	0.0594788	0.0157608	0.109644	0.009728459	0.0517503	0.0188968	0.037431	0.06142	0.0169932	0.0364708	23	46	38	10	70	6	32	12	23	36	10	23
ENSMUSG00000009406	2.53475	2.55836	2.2167	2.98704	2.84435	1.817672233	2.50157	2.72675	2.73967	2.56417	2.55391	2.66067	1164	1127	1046	1365	1379	807	1183	1241	1250	1135	1054	1257
ENSMUSG00000009418	0.872411	0.820016	0.566434	0.827507	0.972343	0.617509591	0.643322	0.634196	0.664321	0.858427	0.485346	0.631117	1289	1162	860	1216	1517	884	980	930	976	1223	645	960
ENSMUSG00000009470	23.0553	8.24543	9.96243	25.1999	9.14422	9.726296519	9.21033	11.7376	23.8116	22.9387	7.78546	8.29085	22044	7560	9791	23970	9236	8994	9067	11122	22632	21141	6686	8161
ENSMUSG00000009471	0.139486	0.111402	0.0001	0.0001	0.111696	0.0001	0.0001	0.034199	0.0001	0.0001	0.395461	0.023019	23	17	0	0	19	0	0	6	0	0	57	4
ENSMUSG00000009487	0.0001	0.0001	0.0001	0.0169806	0.0001	0.008812492	0.0001	0.0001	0.0001	0.0001	0.0001	0.0001	0	0	0	15	0	8	0	0	0	0	0	0
ENSMUSG00000009535	4.3133	3.74995	4.3915	4.19658	3.92837	3.828252575	4.32198	4.20143	4.18911	4.40259	3.32085	4.03341	2703	2252	2827	2615	2599	2320	2786	2610	2610	2659	1869	2602
ENSMUSG00000009545	0.954697	0.844113	0.961003	0.80139	0.671861	0.808639394	0.747847	1.13915	0.940113	0.857502	0.997574	0.925068	334	283	346	279	249	273	269	394	327	289	314	334
ENSMUSG00000009549	62.3389	70.3881	79.2407	59.0066	97.5835	65.74263101	85.1523	88.0715	63.7061	81.7229	101.529	100.327	6353	6877	8300	5984	10504	6479	8933	8895	6455	8028	9292	10525
ENSMUSG00000009551	0.0001	0.0001	0.0001	0.0001	0.0001	0.0001	0.0001	0.0001	0.0001	0.0636748	0.0001	0.0001	0	0	0	0	0	0	0	0	0	8	0	0
ENSMUSG00000009555	11.2025	12.4901	11.5571	12.4586	13.8724	12.69771269	10.6752	9.5905	11.7517	12.9538	12.4939	10.7631	4408	4712	4674	4877	5766	4831	4325	3742	4598	4914	4416	4360
ENSMUSG00000009563	10.2633	6.98036	6.99764	7.45361	10.3869	7.851756056	6.17013	7.81657	6.96158	7.61463	8.87219	7.20668	2671	1744	1872	1930	2855	1977	1655	2016	1802	1911	2074	1931
ENSMUSG00000009566	5.69805	6.43241	5.69972	6.11819	6.47454	6.794790665	4.68613	5.09601	5.74426	5.94013	4.91524	5.94359	1849	2003	1902	1976	2221	2133	1568	1639	1855	1860	1434	1988
ENSMUSG00000009569	6.81096	5.51647	6.11963	7.17773	6.4419	6.168675234	6.24987	6.57202	6.1253	6.17744	5.58297	5.64562	5224	4055	4823	5476	5217	4575	4933	4994	4669	4567	3845	4457
ENSMUSG00000009575	14.3153	15.3226	14.0751	14.9382	15.0026	13.18893372	13.398	13.9211	14.9386	12.7318	12.3817	13.2867	10994	11282	11111	11413	12170	9796	10592	10595	11405	9426	8539	10505
ENSMUSG00000009580	0.0001	0.0001	0.0001	0.0001	0.0001	0.0001	0.0001	0.0001	0.0001	0.0001	0.0001	0.0001	0	0	0	0	0	0	0	0	0	0	0	0
ENSMUSG00000009585	8.3447	6.46441	6.36835	7.05016	5.86428	5.100445686	6.29208	6.5687	5.5187	5.66165	5.51771	4.854	6734	5002	5282	5661	4999	3983	5228	5256	4431	4406	4001	4034
ENSMUSG00000009588	0.044932	0.0001	0.0001	0.018531	0.034909	0.0001	0.121713	0.0001	0.083323	0.079925	0.0001	0.0001	10	0	0	4	8	0	26	0	17	16	0	0
ENSMUSG00000009596	0.0748566	0.0188186	0.0001	0.0001	0.0001	0.040623997	0.0381666	0.0385171	0.0001	0.0203055	0.0001	0.019082	15	4	0	0	0	8	8	8	0	4	0	4
ENSMUSG00000009614	0.506594	0.982234	0.490719	0.396252	0.955555	0.504886205	0.844852	0.554892	0.643313	0.676808	0.677242	0.696002	237	437	235	184	469	227	405	256	299	304	284	335
ENSMUSG00000009621	8.0468	7.40986	7.86906	8.05557	8.11605	7.171670854	7.08238	8.20221	8.03044	6.95355	7.86442	7.24837	4747	4191	4770	4727	5056	4092	4301	4795	4710	3955	4166	4402
ENSMUSG00000009628	1.71678	2.31643	2.618	1.74355	3.35268	3.465510425	2.07301	2.3333	2.47582	2.41853	2.58369	2.35823	1410	1823	2209	1425	2906	2751	1751	1898	2020	1914	1905	1993
ENSMUSG00000009630	119.179	129.98	138.206	125.225	132.268	144.259354	120.91	125.648	122.746	123.929	137.425	139.24	14928	15608	17791	15605	17499	17474	15589	15597	15284	14963	15457	17953
ENSMUSG00000009633	0.554587	1.02645	0.728285	0.633423	1.31581	0.471006	1.34393	0.561426	0.48366	1.57085	1.39479	0.924023	42	74	56	47	104	34	103	42	36	113	94	71
ENSMUSG00000009640	6.56138	6.83927	7.42582	7.54826	8.22651	7.166146994	6.46102	7.06389	6.97234	7.8242	8.10377	8.26261	1478	1477	1718	1690	1956	1560	1498	1576	1561	1698	1639	1915
ENSMUSG00000009646	0.0001	0.0001	0.176099	0.149869	0.0293834	0.115464467	0.0001	0.180474	0.0302139	0.116111	0.0415485	0.0001	0	0	19	16	4	12	0	19	4	12	4	0
ENSMUSG00000009647	6.92769	6.60955	6.27003	7.00005	5.94467	6.335708819	7.81674	8.15234	8.75941	7.57661	7.09251	8.001	4098	3749	3813	4121	3715	3627	4761	4780	5152	4321	3767	4872
ENSMUSG00000009654	0.2667	0.125601	0.129397	0.103592	0.243062	0.232234124	0.291659	0.143531	0.20553	0.114861	0.405764	0.311178	64	29	32	25	62	55	73	34	50	27	87	77
ENSMUSG00000009670	0.262242	0.398904	0.593423	0.164386	0.274698	0.566502146	0.562436	0.512698	0.448697	0.226194	0.407611	0.287432	82	119	190	51	90	170	179	158	138	69	114	92
ENSMUSG00000009681	14.0449	13.886	13.0075	13.7488	14.2558	13.60059321	12.5535	14.5138	13.3722	11.7296	13.5653	13.8489	9812	9299	9339	9556	10519	9189	9027	10048	9286	7898	8510	9958
ENSMUSG00000009687	5.40737	3.39473	2.41754	5.25414	3.38073	3.025107931	6.05464	2.10039	1.79323	8.09185	2.33149	2.04744	1939	1168	893	1874	1281	1050	2233	748	642	2792	753	759
ENSMUSG00000009731	0.06229	0.146265	0.043435	0.033536	0.094707	0.150725	0.060088	0.134066	0.0979488	0.142281	0.117947	0.051949	29	64	21	16	46	66	28	60	45	62	48	25
ENSMUSG00000009733	0.993238	1.26251	1.11335	1.31442	1.36115	1.414306331	1.28928	1.12721	1.20878	1.06145	1.20704	1.12081	684	835	789	902	991	943	914	772	829	706	746	797
ENSMUSG00000009734	0.0001	0.0001	0.0001	0.0001	0.0001	0.0001	0.0001	0.0001	0.0001	0.0001	0.0001	0.0001	0	0	0	0	0	0	0	0	0	0	0	0
ENSMUSG00000009739	1.9623	1.391	1.11913	1.89018	2.16229	1.673540181	1.5981	1.38382	1.32636	2.23457	1.42994	1.56896	1166	795	685	1117	1357	962	979	817	785	1278	765	961
ENSMUSG00000009741	8.11925	6.92389	7.07849	6.96867	6.98481	7.095179231	7.59127	7.62801	6.95139	6.89196	6.27614	6.16174	3295	2694	2952	2814	2994	2784	3171	3068	2805	2697	2289	2575
ENSMUSG00000009772	5.61515	3.97085	4.21697	5.0317	3.71978	3.559942725	3.71803	2.91352	2.96555	3.29967	2.60732	2.9495	1879	1274	1450	1675	1314	1152	1281	967	987	1064	784	1017
ENSMUSG00000009828	2.28222	2.84421	2.74459	2.27598	2.33874	3.086380512	2.55925	2.58932	2.652	2.21707	2.66614	2.58037	2246	2682	2775	2227	2430	2937	2592	2525	2593	2104	2356	2614
ENSMUSG00000009863	43.8094	48.0267	41.8362	42.3731	44.5849	40.89631852	48.0576	49.1531	48.6046	49.1084	59.1501	56.0452	8366	8792	8210	8049	8992	7552	9445	9301	9226	9039	10141	11015
ENSMUSG00000009876	0.0559619	0.0001	0.0366751	0.0552428	0.20055	0.285651954	0.663409	0.0001	0.272739	0.0580558	0.218128	0.213601	4	0	3	4	15	19	46	0	19	4	14	15
ENSMUSG00000009894	15.0627	17.0462	14.6427	21.6118	22.1071	15.16876623	13.4591	16.2061	14.6458	17.2144	17.5606	20.4918	3406	3697	3405	4863	5280	3318	3135	3632	3293	3751	3569	4771
ENSMUSG00000009900	1.7497	3.17795	1.70623	2.90609	5.0406	3.56501	0.564552	0.746562	1.17846	1.78025	2.88572	2.41005	412	718	413	681	1254	812	137	175	276	404	611	585
ENSMUSG00000009905	3.30088	3.24734	3.14053	3.6397	3.83953	3.560795414	3.32514	3.25775	3.21064	3.31759	3.30762	3.38959	2294	2164	2244	2517	2819	2393	2379	2244	2218	2223	2065	2426
ENSMUSG00000009907	11.2314	10.4657	9.69148	12.0836	9.52042	11.74460376	11.1783	10.7311	11.844	10.1139	10.9729	10.9823	8530	7620	7564	9131	7638	8627	8738	8077	8942	7406	7484	8585
ENSMUSG00000009927	124.936	101.191	93.6445	88.555	127.983	85.4028817	99.8862	87.8001	91.7028	102.531	132.052	93.5169	28669	22261	22085	20218	31020	18954	23594	19967	20920	22681	27210	22091
ENSMUSG00000009941	0.0263081	0.0001	0.0167091	0.0172607	0.0405305	0.012708619	0.0001	0.0001	0.0494954	0.0712579	0.0001	0.0333632	6	0	4	4	10	3	0	0	11	16	0	8
ENSMUSG00000009995	2.47772	1.83397	1.94139	2.45313	2.02	2.043912938	2.65906	1.98491	2.08213	2.10072	1.61749	2.11078	1140	811	919	1124	986	912	1263	908	956	934	672	1001
ENSMUSG00000010021	2.47623	1.60419	1.39346	2.50664	1.2352	1.43452999	1.14598	1.52701	1.49523	0.949532	1.13541	1.85086	861	537	500	868	456	483	411	528	519	319	355	665
ENSMUSG00000010025	20.5233	22.8065	20.8821	17.2917	20.7523	19.04236399	21.474	25.3437	24.4925	20.2049	23.401	21.3268	9836	10478	10285	8246	10507	8825	10593	12036	11669	9335	10071	10521
ENSMUSG00000010044	2.78449	1.82598	1.78796	3.15239	2.1802	1.915667113	0.854309	0.813838	1.60519	1.02475	1.28212	2.03898	507	320	336	571	420	338	162	147	292	182	210	383
ENSMUSG00000010045	26.7617	26.3677	25.9421	25.491	28.2356	28.005291	25.8833	25.6957	26.3506	26.4938	30.5213	27.5123	5007	4729	4988	4745	5580	5067	4984	4764	4901	4778	5127	5299
ENSMUSG00000010047	8.5818	6.6538	7.69715	4.82479	5.21016	4.496797704	4.36491	8.11343	6.26132	6.13421	8.20059	8.51164	2412	1795	2224	1351	1549	1225	1265	2259	1750	1665	2069	2464
ENSMUSG00000010048	18.8873	19.5357	17.9311	16.4385	17.785	19.59844097	18.0326	16.3935	14.9655	18.158	15.9671	19.5786	4250	4214	4147	3679	4226	4265	4177	3655	3348	3938	3226	4534
ENSMUSG00000010051	1.88307	1.76915	2.37236	2.71904	1.93551	2.371258077	1.32062	2.90199	2.33612	2.90144	1.90953	2.80866	608	548	787	872	660	740	438	928	749	903	554	933
ENSMUSG00000010054	17.6716	17.9055	17.7911	19.9997	19.8002	20.45719193	19.5468	19.5078	20.5932	17.4317	21.853	18.3058	2690	2615	2784	3029	3184	3012	3063	2944	3116	2558	2988	2869
ENSMUSG00000010057	7.08583	7.10624	6.6605	6.07849	7.38638	6.81491199	6.5179	7.12681	5.89859	6.04626	8.15258	6.96736	1217	1173	1178	1040	1343	1134	1155	1215	1009	1003	1258	1233
ENSMUSG00000010064	0.0001	0.0001	0.0001	0.00839939	0.00788377	0.0001	0.0001	0.0001	0.0160972	0.00866898	0.0001	0.0001	0	0	0	5	4	0	0	0	8	4	0	0
ENSMUSG00000010066	0.0359593	0.0144704	0.0107605	0.101604	0.0131529	0.010886387	0.0161539	0.00559948	0.013785	0.0560756	0.0001	0.0001	25	10	8	69	10	8	12	4	10	38	0	0
ENSMUSG00000010067	13.0653	12.4264	15.8141	13.1505	12.8495	15.58340719	10.3636	12.2502	12.6102	11.5949	14.6616	14.6114	6514	5943	8106	6525	6769	7514	5320	6055	6252	5575	6566	7500
ENSMUSG00000010080	33.0259	36.9559	34.0871	36.3162	36.941	38.64331699	30.5196	34.595	38.8122	32.3783	37.706	40.3572	11454	12287	12149	12530	13531	12960	10896	11891	13381	10824	11742	14407
ENSMUSG00000010086	0.0001	0.0234509	0.0107432	0.0001	0.0001	0.0001	0.0001	0.0001	0.0001	0.0001	0.0001	0.0001	0	8	4	0	0	0	0	0	0	0	0	0
ENSMUSG00000010095	171.164	135.763	182.988	148.34	148.916	180.6283534	176.578	171.701	133.415	184.383	190.324	164.226	51507	39166	56592	44410	47331	52563	54694	51204	39910	53484	51426	50871
ENSMUSG00000010097	22.7634	23.0437	20.9514	24.1613	24.4349	24.55464065	24.1869	21.4028	20.6346	20.9722	21.8315	20.3448	8597	8342	8131	9076	9745	8965	9399	8010	7746	7635	7402	7909
ENSMUSG00000010110	4.68705	5.45669	6.52233	6.39153	5.81762	5.493712524	7.30985	5.83574	7.68905	5.45009	6.69195	6.93122	2329	2598	3327	3158	3053	2639	3732	2875	3792	2609	2982	3543
ENSMUSG00000010122	0.0001	0.0271461	0.0001	0.0001	0.0001	0.026050384	0.0122146	0.0131532	0.0001	0.0135232	0.0001	0.0001	0	8	0	0	0	8	4	4	0	4	0	0
ENSMUSG00000010136	13.169	8.84855	9.9749	15.7866	9.88189	9.892873439	6.7884	6.13554	7.34631	6.79988	7.91859	10.3252	1266	816	986	1510	1003	920	672	585	703	630	684	1023
ENSMUSG00000010142	2.34582	0.561644	0.637111	2.20048	0.606201	0.756638606	3.20615	0.37834	0.18676	2.92424	0.432056	0.208315	569	131	159	532	155	178	800	92	45	684	95	53
ENSMUSG00000010154	8.39034	7.17635	6.83491	9.20565	7.00496	7.21797704	7.22603	7.67907	8.86974	6.96989	8.12657	8.46686	1796	1473	1504	1961	1584	1494	1592	1629	1888	1438	1562	1866
ENSMUSG00000010175	0.322425	0.229444	0.145286	0.510404	0.454321	0.222108196	0.363329	0.335109	0.413105	0.559445	0.459815	0.428012	231	158	108	364	344	154	268	238	294	386	296	316
ENSMUSG00000010205	33.4595	12.964	27.8011	16.2766	14.797	14.573243	29.8068	14.1647	17.99	14.0125	15.0838	27.8894	9900	3678	8454	4792	4625	4170	9078	4154	5292	3997	4008	8495
ENSMUSG00000010277	26.5102	25.0985	23.564	28.5449	27.6187	24.36569257	23.0253	28.6354	27.0355	23.5376	24.7601	24.5949	19889	18055	18171	21307	21887	17679	17785	21294	20166	17023	16681	18997
ENSMUSG00000010290	8.05471	8.39941	8.68708	7.44636	8.18108	7.313396	9.05104	9.01545	9.23147	6.69719	7.33917	6.75608	2375	2375	2633	2185	2548	2086	2747	2635	2706	1904	1944	2051
ENSMUSG00000010307	2.1973	2.70286	1.76354	2.52892	2.42196	2.388471855	2.53462	2.18503	2.40178	3.69577	2.79727	2.30515	354	417	292	405	413	373	420	349	386	574	405	382
ENSMUSG00000010311	0.0168215	0.0001	0.0001	0.0163032	0.0161561	0.017708751	0.0232649	0.0001	0.0001	0.0001	0.0001	0.0165778	4	0	0	4	4	4	6	0	0	0	0	4
ENSMUSG00000010342	0.38217	0.192405	0.258725	0.320267	0.247237	0.24138536	0.441512	0.282241	0.207438	0.406891	0.272493	0.24719	164	81	115	137	114	101	197	121	89	169	105	110
ENSMUSG00000010358	17.3402	14.4973	14.0064	14.9958	15.6221	15.12448396	15.4777	14.6568	14.6637	14.462	17.2805	16.3281	2555	2048	2121	2199	2432	2155	2348	2140	2148	2054	2286	2476
ENSMUSG00000010362	4.5839	4.38618	4.76967	4.14819	4.21115	4.389828476	4.92737	4.74376	5.65386	5.11195	6.40356	5.1961	617	566	660	557	599	571	684	635	758	664	775	720
ENSMUSG00000010376	57.6201	64.8832	57.5021	59.6625	85.9581	55.34133927	83.4516	55.59	56.9139	63.9505	67.5953	62.2882	6197	6689	6355	6383	9763	5756	9237	5925	6084	6629	6527	6896
ENSMUSG00000010392	9.31997	10.623	9.25799	10.6564	10.5744	9.500225	10.6803	11.1253	10.8591	9.80583	10.1037	9.56649	3409	3725	3480	3878	4085	3360	4021	4032	3948	3457	3318	3602
ENSMUSG00000010406	35.8105	47.1612	35.6516	39.2485	43.4105	39.09570617	44.8234	39.0233	39.5668	48.8213	43.433	45.6113	3389	4278	3468	3696	4340	3579	4366	3661	3723	4454	3692	4444
ENSMUSG00000010435	0.0001	0.0001	0.0001	0.0001	0.0001	0.0001	0.0001	0.0001	0.0001	0.0001	0.0001	0.0001	0	0	0	0	0	0	0	0	0	0	0	0
ENSMUSG00000010453	12.1974	10.9471	12.8296	12.3907	11.5594	12.7747863	12.5619	12.1096	11.2621	10.8881	11.1845	12.0934	7015	6035	7584	7089	7020	7105	7436	6901	6439	6036	5776	7159
ENSMUSG00000010461	0.00672362	0.0001	0.0001	0.0229459	0.0218281	0.024189821	0.00908083	0.00470766	0.00542757	0.0282117	0.0001	0.00451564	6	0	0	19	19	19	8	4	5	23	0	4
ENSMUSG00000010476	0.00955826	0.0024924	0.0185845	0.0432351	0.0135748	0.024500206	0.0138309	0.0192388	0.0001	0.0197265	0.0106261	0.0253213	8	2	16	34	12	19	13	15	0	15	8	21
ENSMUSG00000010492	0.713399	0.194898	0.055823	0.120661	0.241366	0.4212873	0.116578	0.12853	0.559557	0.183835	0.0686814	0.457588	155	42	14	27	57	90	26	30	122	40	16	103
ENSMUSG00000010505	0.00606672	0.00529526	0.00596713	0.00498882	0.00580624	0.0001	0.00557718	0.0001	0.00896869	0.0001	0.0001	0.0001	4	4	4	4	4	0	4	0	6	0	0	0
ENSMUSG00000010517	24.6204	24.94	25.015	24.0087	23.2974	24.72152183	21.5531	24.5772	23.7739	20.8295	23.966	23.5068	10692	10384	11165	10374	10686	10383	9635	10578	10264	8721	9346	10509
ENSMUSG00000010529	0.0001	0.0001	0.0001	0.0001	0.0001	0.0001	0.104783	0.0001	0.0001	0.0001	0.0001	0.016754	0	0	0	0	0	0	12	0	0	0	0	2
ENSMUSG00000010538	1.01989	0.925228	0.423217	0.956299	0.724452	0.637422758	1.20211	0.859776	0.555101	1.12448	0.705208	0.944388	98	85	42	91	73	60	118	82	53	103	61	93
ENSMUSG00000010554	4.12097	4.0821	4.16264	4.26469	4.29256	4.438184224	4.15009	3.86641	4.19652	2.65579	3.97338	2.51663	4857	4613	5042	5001	5344	5060	5035	4517	4917	3019	4206	3054
ENSMUSG00000010592	0.0001	0.0001	0.0001	0.0001	0.0001	0.034427943	0.0001	0.0001	0.0116126	0.0001	0.012856	0.0001	0	0	0	0	0	12	0	0	4	0	4	0
ENSMUSG00000010601	0.246232	0.179139	0.233934	0.0859729	0.163791	0.167879944	0.261363	0.275624	0.288387	0.395195	0.202892	0.239426	65	45	63	23	45	42	70	71	76	99	48	64
ENSMUSG00000010607	19.6015	25.9952	21.8822	18.9641	23.7894	19.02485889	24.3483	21.6106	20.7416	25.4584	27.1156	24.3247	1300	1652	1491	1250	1666	1220	1661	1420	1367	1626	1614	1659
ENSMUSG00000010608	9.69295	9.10446	10.2222	9.53678	9.77438	10.16619457	9.6849	8.90109	9.45136	9.0441	7.63959	8.7061	14367	12939	15573	14064	15302	14570	14775	13078	13926	12923	10169	13283
ENSMUSG00000010609	4.60559	3.99479	3.49643	5.40927	5.0099	4.121432688	4.06119	4.10374	3.5955	5.51981	4.54487	3.77669	1704	1419	1330	1991	1957	1474	1549	1505	1324	1968	1512	1440
ENSMUSG00000010651	0.800888	0.386437	0.245768	0.715955	0.517722	0.500637795	0.783339	0.271027	0.607649	0.888766	0.364672	0.993973	135	63	43	120	93	82	136	45	102	144	55	172
ENSMUSG00000010660	2.392	2.59224	2.06815	1.97355	2.53479	1.898700059	2.24128	2.00465	2.32982	2.84397	2.14327	2.25123	633	657	561	519	708	487	610	525	612	724	510	612
ENSMUSG00000010663	11.342	13.9029	12.31	11.2696	14.4684	11.70963024	12.7335	12.3696	11.3595	12.8778	13.0929	12.5736	4657	5471	5193	4602	6273	4648	5380	5033	4636	5095	4825	5313
ENSMUSG00000010721	2.42205	2.30438	2.03636	2.38849	2.46102	2.337043136	1.07042	2.30407	2.3522	2.17546	2.36564	2.07131	1210	1103	1046	1188	1299	1130	551	1140	1169	1048	1062	1066
ENSMUSG00000010751	3.1875	3.1236	3.29941	3.28384	3.34594	2.013693235	3.64694	2.87957	3.89792	3.97454	2.50286	2.96448	1147	1077	1220	1176	1273	701	1351	1028	1395	1379	809	1099
ENSMUSG00000010755	13.6559	11.755	12.6543	13.4866	11.5922	12.33245179	12.7515	11.8879	12.8838	11.9984	11.3698	12.4615	7669	6329	7304	7534	6877	6698	7371	6616	7192	6495	5735	7204
ENSMUSG00000010760	6.1368	6.42756	8.11494	7.51353	5.92369	7.662677578	7.49879	6.89661	6.97126	7.69775	7.13531	6.29401	587	591	799	716	600	710	739	654	663	710	613	620
ENSMUSG00000010796	0.0001	0.0001	0.0001	0.0001	0.0001	0.0001	0.0001	0.0001	0.0001	0.0001	0.0001	0.0001	0	0	0	0	0	0	0	0	0	0	0	0
ENSMUSG00000010797	0.160883	1.28011	0.684776	0.332976	2.40338	0.644956	0.970284	0.349288	0.794766	1.02386	0.812745	1.21899	31	236	136	64	489	120	193	67	152	190	141	242
ENSMUSG00000010803	0.0001	0.0595816	0.0001	0.0181511	0.0626596	0.00622443	0.00584816	0.0242956	0.0001	0.0187334	0.0001	0.0001	0	36	0	12	42	4	4	16	0	12	0	0
ENSMUSG00000010825	0.0001	0.0001	0.0001	0.0122558	0.0001	0.006732507	0.00399283	0.000745266	0.0001	0.0001	0.0001	0.0001	0	0	0	8	0	4	3	1	0	0	0	0
ENSMUSG00000010830	15.1714	17.0374	14.4349	15.7742	19.6841	13.57672	13.2972	12.3503	12.8692	17.9218	18.2467	17.2804	1826	1966	1785	1889	2502	1580	1647	1473	1540	2079	1972	2141
ENSMUSG00000010841	0.0001	0.0001	0.0001	0.0001	0.0001	0.0001	0.0001	0.0001	0.0001	0.0001	0.0001	0.0001	0	0	0	0	0	0	0	0	0	0	0	0
ENSMUSG00000010911	8.81499	10.9687	9.80252	9.29557	11.3259	11.62144726	8.98076	9.65465	10.3602	10.2366	13.4194	13.2658	752	898	860	791	1021	959	789	817	879	842	1029	1165
ENSMUSG00000010914	6.94219	6.85511	7.22025	6.30449	6.57632	6.560971076	6.36507	7.04022	7.88834	7.1258	6.85352	6.56006	2327	2203	2488	2103	2329	2127	2197	2340	2628	2303	2064	2264
ENSMUSG00000010936	8.36194	8.19839	8.18001	8.29087	8.36883	7.422765318	7.97895	7.93054	7.65673	8.20567	8.45922	7.93267	4966	4665	4991	4897	5248	4262	4876	4666	4519	4696	4510	4847
ENSMUSG00000011008	0.810752	0.220366	0.140818	0.662984	0.0999569	0.111336788	1.01095	0.224835	0.0132522	0.702788	0.0744465	0.110699	230	60	41	187	31	31	294	65	4	192	19	33
ENSMUSG00000011034	0.387903	0.633344	0.363038	0.378269	0.58036	0.456456	0.424932	0.304151	0.598218	0.274094	0.404973	0.427824	136	213	131	132	215	155	154	106	209	93	128	155
ENSMUSG00000011096	19.1524	12.9311	18.0744	20.275	20.2988	24.19285733	20.8401	20.2823	21.8632	23.5376	12.3685	32.0688	5022	3251	4871	5288	5619	6132	5623	5269	5698	5948	2911	8650
ENSMUSG00000011114	48.7927	56.5505	52.646	48.4011	53.3283	51.68046691	51.0549	53.1807	51.4325	53.4967	54.484	52.9975	16232	18034	17999	16018	18738	16626	17481	17532	17007	17155	16276	18148
ENSMUSG00000011118	0.0001	0.0001	0.0001	0.0001	0.0001	0.0001	0.0001	0.0001	0.0001	0.0001	0.0001	0.0001	0	0	0	0	0	0	0	0	0	0	0	0
ENSMUSG00000011148	27.0619	27.6056	21.5272	34.5571	37.5784	31.59179907	20.8816	22.5821	28.2289	28.3013	40.873	43.0319	4824	4719	3945	6127	7076	5447	3832	3990	5003	4863	6542	7896
ENSMUSG00000011154	1.47213	0.95889	1.25216	1.59287	1.14348	0.712130647	0.71539	0.667993	0.693132	0.815847	0.62602	0.935958	401	251	351	432	329	188	201	182	188	214	155	263
ENSMUSG00000011158	4.09136	3.57982	3.48044	3.88027	4.52112	4.150669331	4.00726	4.07844	4.0127	4.171	4.5668	3.98284	2720	2282	2378	2569	3174	2670	2742	2688	2653	2673	2727	2725
ENSMUSG00000011171	0.603281	0.558338	0.479043	0.613658	0.632469	0.776351433	0.509722	0.570146	0.409498	0.678659	0.730074	0.469843	230	205	189	234	256	286	201	216	155	250	251	185
ENSMUSG00000011179	106.451	113.055	105.973	101.492	91.7125	97.89386742	103.695	94.0528	101.651	98.0247	111.342	102.159	30909	31471	31623	29318	28127	27488	30991	27063	29341	27438	29030	30535
ENSMUSG00000011254	2.90594	2.83094	3.71769	3.66583	2.44887	2.37965296	2.70535	2.39893	3.53588	3.23101	2.19533	3.20272	749	700	984	939	666	593	717	612	905	802	508	850
ENSMUSG00000011256	3.28701	2.55733	2.81456	3.75138	3.39607	3.921901592	3.57564	2.61178	2.72954	3.74862	2.57725	2.75756	1996	1488	1756	2266	2177	2302	2235	1571	1647	2193	1405	1723
ENSMUSG00000011257	42.1167	39.7371	42.6197	35.5388	42.6031	36.18091363	35.6501	42.547	35.9358	39.7063	33.0619	33.8368	14465	13085	15044	12145	15454	12017	12603	14482	12270	13146	10197	11964
ENSMUSG00000011263	0.124735	0.199995	0.088764	0.050904	0.186835	0.079242	0.09567	0.110397	0.027615	0.132455	0.17055	0.088211	43	66	32	18	68	27	34	38	10	44	53	32
ENSMUSG00000011267	4.08403	3.67635	5.27809	3.29346	3.07881	4.816253779	4.80657	3.71485	4.32815	3.42376	3.30565	3.57351	711	614	943	570	566	810	860	641	748	574	517	640
ENSMUSG00000011305	1.6252	1.40755	1.05995	1.85727	0.899383	1.147044894	0.732932	1.06826	1.04997	0.957809	0.9884	1.19363	290	241	195	330	170	198	135	189	187	165	158	220
ENSMUSG00000011306	6.25414	6.48093	5.70284	6.39689	6.31121	6.913553718	6.20035	5.89128	6.48762	6.16892	7.12474	6.30653	3258	3238	3054	3316	3473	3484	3326	3042	3361	3099	3335	3383
ENSMUSG00000011349	0.0001	0.0001	0.0001	0.0001	0.0001	0.0001	0.0001	0.0001	0.0001	0.0001	0.0001	0.0001	0	0	0	0	0	0	0	0	0	0	0	0
ENSMUSG00000011350	0.0001	0.0001	0.0001	0.0001	0.0001	0.0001	0.0001	0.0001	0.0001	0.0001	0.0001	0.0001	0	0	0	0	0	0	0	0	0	0	0	0
ENSMUSG00000011382	0.376888	0.448367	0.442304	0.520733	0.507332	0.427484998	0.629197	0.467651	0.507255	0.542902	0.410777	0.361793	239	272	288	328	339	262	410	294	319	332	234	237
ENSMUSG00000011427	4.49256	4.00524	4.31156	4.14817	4.21382	4.105518543	4.41016	4.72565	4.23965	4.35846	3.93334	4.09873	1403	1199	1384	1289	1390	1239	1418	1461	1316	1311	1103	1317
ENSMUSG00000011463	0.0001	0.0001	0.0125097	0.0001	0.0001	0.013885794	0.0130454	0.0270517	0.0135081	0.0001	0.0140527	0.0195673	0	0	4	0	0	4	4	8	4	0	4	6
ENSMUSG00000011486	0.0001	0.0001	0.0001	0.0328946	0.0001	0.0001	0.0001	0.0001	0.0001	0.0001	0.0001	0.0001	0	0	0	4	0	0	0	0	0	0	0	0
ENSMUSG00000011589	0.0001	0.0666067	0.0120207	0.0001	0.0001	0.10974961	0.0603589	0.0366476	0.0526966	0.0183504	0.098286	0.0251662	0	15	3	0	0	24	14	9	12	4	20	6
ENSMUSG00000011632	0.49417	0.429363	0.203416	0.709187	0.14858	0.431981	0.395215	0.474504	0.420604	0.756476	0.31731	0.223681	36	30	16	51	12	31	30	34	31	53	21	17
ENSMUSG00000011658	1.96713	1.96685	1.56765	2.0889	2.41211	1.96624828	1.94363	1.8859	2.62203	2.51398	2.56012	2.07096	844	809	692	889	1090	817	858	801	1115	1037	985	913
ENSMUSG00000011751	0.0320428	0.00955191	0.0349066	0.0708248	0.0457025	0.088404794	0.0134402	0.0285954	0.0277667	0.0191011	0.0200551	0.00432091	27	8	30	58	40	70	12	24	23	16	15	4
ENSMUSG00000011752	112.611	106.844	96.5401	100.395	104.788	84.0623545	103.24	93.4432	99.4222	113.753	98.7182	97.3955	19032	17312	16769	16881	18706	13740	17960	15652	16704	18532	14981	16944
ENSMUSG00000011831	6.22879	6.22919	7.15682	6.18326	6.65506	6.517575923	7.1315	6.60588	6.49774	6.77176	5.91834	6.17122	4284	4107	5059	4231	4834	4334	5047	4503	4444	4489	3657	4370
ENSMUSG00000011832	0.791628	1.04823	0.529265	1.14049	1.04047	0.601265626	0.703815	1.21653	0.628733	1.24881	1.30895	0.643074	582	737	402	831	803	427	531	882	461	882	862	486
ENSMUSG00000011837	14.7035	16.0301	13.9189	13.0882	13.7135	12.49237967	15.1919	13.0219	11.3526	11.4094	14.1679	13.1628	2219	2318	2158	1965	2186	1823	2360	1948	1703	1660	1919	2044
ENSMUSG00000011877	21.9684	22.0999	21.7462	19.5441	20.7067	20.35633783	20.884	22.0777	21.1757	21.4516	20.8833	19.1559	9065	8743	9222	8024	9025	8123	8872	9027	8687	8532	7737	8136
ENSMUSG00000011884	40.9313	36.9896	34.7469	38.5914	35.6696	34.31229	38.0858	38.0584	39.9526	35.8538	39.9727	36.8932	6150	5329	5366	5769	5661	4986	5890	5667	5967	5193	5393	5706
ENSMUSG00000011958	23.6372	26.6006	26.6957	27.1673	24.3016	25.9900636	23.5282	20.6346	24.7453	23.87	22.2257	24.8554	6966	7516	8086	7966	7566	7407	7139	6029	7250	6780	5883	7543
ENSMUSG00000011960	6.65134	5.70938	7.29908	6.30398	6.25661	7.181441624	8.13606	6.87078	6.56753	7.16539	5.66117	6.11381	5197	4277	5862	4900	5163	5427	6543	5319	5101	5398	3973	4918
ENSMUSG00000012017	1.59167	2.83316	1.55441	1.80048	2.84072	1.293415098	3.33304	1.30751	2.49667	3.06059	1.81855	1.89985	523	891	524	589	983	412	1125	426	815	968	536	643
ENSMUSG00000012042	0.0001	0.0001	0.0001	0.0001	0.0001	0.0001	0.0001	0.0001	0.0001	0.0001	0.0001	0.0001	0	0	0	0	0	0	0	0	0	0	0	0
ENSMUSG00000012076	7.87918	7.77203	7.70858	7.45609	8.45443	8.467779283	7.04878	7.24867	7.30814	7.35605	7.05318	7.18305	2324	2199	2337	2189	2634	2416	2140	2119	2142	2093	1869	2180
ENSMUSG00000012114	4.50582	4.61177	5.19357	5.49778	5.27705	4.907934488	4.20936	4.5843	4.62838	5.03062	4.61062	4.28687	4480	4398	5305	5436	5542	4717	4308	4519	4575	4820	4116	4390
ENSMUSG00000012117	10.4391	10.4952	10.8041	10.157	10.2606	6.726739224	8.3899	11.8114	11.4314	9.19436	7.59875	10.973	3370	3249	3586	3262	3501	2101	2790	3780	3669	2861	2205	3648
ENSMUSG00000012123	1.13567	1.07808	1.10528	1.04516	0.597695	0.693145789	0.658616	0.607001	0.813691	0.759813	0.562506	0.640656	759	691	760	695	423	450	454	403	541	489	338	442
ENSMUSG00000012126	3.68659	2.74095	2.59447	4.40288	2.59047	2.921269979	2.04032	1.94802	2.25941	2.13855	2.57668	2.71505	1493	1064	1080	1774	1110	1144	852	784	911	836	940	1135
ENSMUSG00000012187	0.0001	0.0001	0.0001	0.0001	0.0001	0.019317748	0.0777124	0.0001	0.0284726	0.0001	0.0001	0.0190119	0	0	0	0	0	3	11	0	4	0	0	3
ENSMUSG00000012211	0.0001	0.0831754	0.050679	0.0001	0.0001	0.0001	0.0001	0.0001	0.0349293	0.0001	0.0001	0.0001	0	9	6	0	0	0	0	0	4	0	0	0
ENSMUSG00000012282	0.0001	0.0001	0.073725	0.0001	0.023827	0.0001	0.0001	0.0001	0.0001	0.0001	0.0001	0.0001	0	0	12	0	4	0	0	0	0	0	0	0
ENSMUSG00000012296	6.79426	7.34447	5.14135	6.46888	7.16477	6.909883183	5.59886	5.66765	7.47638	6.70332	6.1734	3.39083	2731	2829	2128	2589	3041	2687	2317	2261	2990	2596	2229	1407
ENSMUSG00000012350	20.2813	21.4702	26.0808	10.5041	9.78314	10.36893008	22.5572	31.4727	29.0391	10.4657	12.1231	12.2423	9644	9789	12746	4971	4915	4770	11041	14831	13728	4798	5178	5994
ENSMUSG00000012396	0.0001	0.0818484	0.0568716	0.0296562	0.0557346	0.060873504	0.124072	0.082805	0.0890376	0.0612147	0.0614415	0.0558992	0	16	12	6	12	12	25	16	17	12	11	11
ENSMUSG00000012405	196.713	212.47	204.882	206.462	181.753	198.4182945	207.526	191.515	192.817	203.143	200.568	184.131	41481	42952	44402	43314	40481	40462	45044	40024	40420	41292	37978	39970
ENSMUSG00000012422	6.06665	6.68887	6.48758	6.66723	6.32463	6.081932249	6.93579	6.26553	5.93072	6.44619	6.44635	6.66381	5592	5910	6144	6114	6157	5421	6579	5722	5434	5728	5335	6323
ENSMUSG00000012428	0.990546	1.37095	1.01469	0.126394	0.356734	0.230283	1.17956	0.94236	1.01938	0.171275	0.510854	0.277037	267	354	281	34	102	60	327	252	273	45	124	77
ENSMUSG00000012429	2.16216	2.24622	1.49669	2.68803	2.04175	2.442351873	1.87651	1.47802	2.28086	1.96458	1.36629	2.10371	832	829	592	1029	829	909	743	564	871	729	472	833
ENSMUSG00000012443	3.15793	2.71354	2.10303	2.46201	2.55925	1.677693939	1.46718	1.76366	2.5273	1.26643	1.12491	1.70246	2010	1656	1376	1559	1721	1033	962	1113	1599	778	644	1116
ENSMUSG00000012483	11.2604	11.5483	9.59203	11.4398	10.4127	9.984653188	11.1249	7.38942	10.2621	8.8106	10.5568	10.9251	1092	1074	956	1103	1066	936	1110	710	989	823	919	1091
ENSMUSG00000012519	9.08064	11.0589	9.31481	7.65104	9.19304	6.73419006	11.4499	12.7046	10.6539	9.51766	8.97736	9.2286	1785	2083	1881	1497	1908	1280	2316	2474	2081	1803	1584	1867
ENSMUSG00000012520	0.0001	0.0001	0.0001	0.0001	0.0001	0.0001	0.0001	0.0001	0.0001	0.0001	0.0001	0.0001	0	0	0	0	0	0	0	0	0	0	0	0
ENSMUSG00000012535	6.64573	8.49776	6.23557	6.21769	6.03006	5.781647983	5.6349	7.80198	6.47947	8.37837	6.74254	8.16683	7429	9106	7164	6914	7118	6250	6483	8642	7199	9026	6766	9395
ENSMUSG00000012609	1.44269	1.15486	1.34209	1.2615	1.44785	1.189264278	1.12613	1.44893	1.2206	1.12148	1.20389	1.05336	1959	1504	1874	1705	2077	1563	1574	1949	1648	1468	1468	1477
ENSMUSG00000012640	4.27353	3.47397	3.45204	2.80466	3.61911	4.082224686	4.3249	2.90936	3.85678	4.14899	2.45612	3.21008	1868	1456	1551	1221	1671	1725	1945	1262	1676	1748	966	1445
ENSMUSG00000012705	0.0001	0.057333	0.0271741	0.0001	0.0001	0.0001	0.0001	0.0389734	0.019011	0.0001	0.0001	0.0001	0	8	5	0	0	0	0	6	3	0	0	0
ENSMUSG00000012777	0.0001	0.0001	0.0001	0.0106514	0.0001	0.0001	0.0001	0.0001	0.0001	0.0262972	0.0001	0.0001	0	0	0	2	0	0	0	0	0	4	0	0
ENSMUSG00000012819	0.00782399	0.0350898	0.0001	0.0255752	0.0577531	0.018796843	0.0326766	0.0219168	0.0166384	0.026758	0.0268049	0.0321381	12	49	0	38	90	27	50	32	24	38	35	49
ENSMUSG00000012848	323.963	349.351	331.169	321.388	318.355	308.762633	347.073	316.479	312.431	379.363	349.89	334.738	47901	49519	50323	47276	49717	44149	52822	46372	45921	54069	46454	50948
ENSMUSG00000012889	0.498814	0.103504	0.0690502	0.305973	0.0629349	0.083381538	0.536351	0.142072	0.0155971	0.406819	0.0728706	0.0232998	152	31	22	93	21	25	168	43	5	119	20	8
ENSMUSG00000013033	0.920964	1.27087	0.600854	1.71838	1.14046	2.058937809	0.883189	1.87293	1.85939	0.882175	0.764335	0.938962	677	895	456	1254	884	1460	669	1362	1355	625	505	711
ENSMUSG00000013076	7.00683	6.3917	5.83033	8.91625	8.38896	6.585401584	4.78961	5.14572	5.49167	5.5435	5.24597	6.36696	6015	5261	5145	7614	7605	5467	4231	4378	4687	4588	4045	5627
ENSMUSG00000013083	0.0001	0.0443531	0.0001	0.0001	0.0001	0.0001	0.0001	0.0001	0.0001	0.0001	0.0001	0.0001	0	3	0	0	0	0	0	0	0	0	0	0
ENSMUSG00000013089	3.51329	3.6974	4.05654	4.87268	5.67489	5.505168645	3.28706	3.60812	3.78484	4.84676	4.85672	4.94913	1230	1241	1459	1696	2097	1863	1185	1251	1318	1635	1526	1783
ENSMUSG00000013091	2.00668	1.6634	1.97151	2.32809	2.00447	2.19512963	1.36391	1.96687	1.9165	1.72941	2.0419	1.9576	150	119	151	173	158	158	106	146	142	125	137	151
ENSMUSG00000013150	4.91028	5.01359	4.62075	4.87036	4.2129	4.484837498	3.63533	4.20045	4.01507	4.07571	4.79368	4.3938	1930	1890	1867	1905	1749	1705	1471	1637	1570	1545	1692	1779
ENSMUSG00000013155	2.68335	2.33068	1.88124	2.22849	2.28584	2.139620582	1.90589	1.91246	1.87486	2.02005	2.08869	1.98588	839	699	606	694	755	647	614	593	584	609	586	640
ENSMUSG00000013158	0.071497	0.0190231	0.0706161	0.130719	0.0001	0.034724319	0.183014	0.0228497	0.0892743	0.0001	0.0001	0.0597015	10	3	10	17	0	5	24	3	12	0	0	8
ENSMUSG00000013160	84.2395	89.1489	85.733	89.0036	107.446	99.05579131	91.2793	103.334	90.4389	112.449	130.098	117.36	12879	13067	13472	13538	17351	14645	14365	15656	13745	16572	17860	18470
ENSMUSG00000013236	2.29972	1.70195	1.48525	2.09287	1.63904	1.387451897	1.6613	1.38626	1.64792	1.4781	1.2145	1.49496	2946	2091	1958	2669	2220	1721	2191	1762	2100	1828	1400	1974
ENSMUSG00000013275	10.1188	9.94768	10.2541	9.03593	9.14999	9.672898005	10.3573	10.8208	10.8219	8.67724	9.90418	9.31924	4240	3996	4416	3767	4050	3920	4467	4493	4508	3505	3727	4018
ENSMUSG00000013338	0.316027	0.0985986	0.146895	0.312796	0.128173	0.091754539	0.16139	0.394188	0.249293	0.263907	0.336215	0.374621	187	56	90	184	81	53	99	231	147	151	179	229
ENSMUSG00000013353	0.0001	0.0001	0.0001	0.0001	0.0001	0.0001	0.0001	0.0001	0.0001	0.0001	0.0001	0.0001	0	0	0	0	0	0	0	0	0	0	0	0
ENSMUSG00000013367	0.050276	0.0001	0.0001	0.03381	0.015923	0.034783	0.0001	0.016971	0.0001	0.069419	0.0001	0.032676	12	0	0	8	4	8	0	4	0	15	0	8
ENSMUSG00000013415	0.797762	0.501129	0.481493	0.81007	0.407938	0.460644313	0.608524	0.399878	0.627932	0.334445	0.338837	0.490462	661	399	411	667	359	369	520	330	518	267	254	419
ENSMUSG00000013418	0.610837	0.103044	0.343801	0.475538	0.176413	0.204829	0.298959	0.273993	0.179706	0.132868	0.219609	0.132587	90	15	52	70	28	30	46	40	27	19	29	21
ENSMUSG00000013419	2.31185	1.98356	1.65943	1.82046	1.42991	2.081880947	1.53233	1.7274	1.1316	1.77549	1.82202	1.64798	1394	1147	1029	1093	911	1214	952	1033	679	1033	987	1024
ENSMUSG00000013465	16.146	13.9298	16.3358	17.1455	19.6169	19.13896606	17.2491	14.7565	16.233	15.6029	18.9775	17.5668	4727	3912	4916	4994	6066	5419	5199	4282	4725	4404	4990	5294
ENSMUSG00000013483	0.0143305	0.050649	0.0496137	0.0201309	0.0444219	0.0608605	0.050816	0.0761811	0.0764661	0.0546287	0.0263587	0.0001	6	20	21	8	19	24	21	30	30	21	10	0
ENSMUSG00000013495	2.5643	3.07497	2.31408	2.93786	2.61458	2.557368059	2.52295	2.09312	1.76434	2.53826	2.80284	1.34401	1299	1494	1205	1481	1400	1254	1317	1051	890	1241	1276	701
ENSMUSG00000013523	0.138936	0.0481782	0.0454248	0.0442886	0.0772228	0.03589632	0.0001	0.0453107	0.046963	0.131208	0.0384487	0.045191	45	15	16	16	27	12	0	15	16	42	12	15
ENSMUSG00000013539	1.36226	1.51047	0.830302	1.19935	1.44706	1.071698611	1.4387	1.07677	1.08513	1.14143	1.05698	1.55939	925	982	581	809	1039	706	1005	724	731	746	643	1089
ENSMUSG00000013562	0.0001	0.0001	0.0001	0.0191137	0.0001	0.0001	0.0001	0.0001	0.0001	0.0001	0.0001	0.0001	0	0	0	3	0	0	0	0	0	0	0	0
ENSMUSG00000013584	5.62314	15.5531	6.15286	5.53354	18.0565	7.212664	13.0684	6.35955	7.41531	14.5892	7.60846	8.30937	1086	2879	1221	1063	3682	1347	2597	1217	1423	2715	1319	1652
ENSMUSG00000013593	60.5328	64.6847	54.457	58.4012	61.5886	53.74753111	58.1485	64.1697	59.1086	59.2027	66.0493	60.6887	11940	12232	11040	11461	12832	10253	11806	12543	11590	11257	11699	12323
ENSMUSG00000013611	0.015025	0.0001	0.0001	0.0001	0.0001	0.0001	0.0001	0.0001	0.0001	0.0001	0.0001	0.0001	4	0	0	0	0	0	0	0	0	0	0	0
ENSMUSG00000013622	8.74007	9.13211	8.15403	9.58759	8.89655	9.077529915	8.27121	9.17068	8.64937	10.0575	11.7225	12.9905	1556	1558	1491	1698	1672	1561	1515	1617	1529	1724	1872	2379
ENSMUSG00000013629	8.5903	8.61489	8.07158	8.47532	8.51316	7.778288124	7.89212	7.52896	6.90603	8.1736	6.08344	6.78328	5998	5766	5794	5889	6277	5253	5676	5212	4795	5503	3816	4876
ENSMUSG00000013643	0.18674	0.0001	0.258858	0.066839	0.355373	0.245818375	0.164938	0.121048	0.188793	0.0869136	0.168588	0.0500455	21	0	30	8	42	27	19	14	21	10	17	6
ENSMUSG00000013646	12.3901	12.5305	12.6041	5.12988	11.9785	12.47061131	5.47991	12.0374	6.82306	7.33231	13.7232	13.3609	6714	6508	7018	2766	6854	6533	3057	6462	3676	3831	6676	7451
ENSMUSG00000013653	0.0001	0.0001	0.0001	0.0001	0.0001	0.0001	0.0001	0.0001	0.0001	0.0001	0.0001	0.0001	0	0	0	0	0	0	0	0	0	0	0	0
ENSMUSG00000013662	18.2824	19.3361	20.487	19.3819	17.855	20.24299252	20.3443	19.3327	19.0735	19.0461	17.3073	17.7275	9347	9476	10764	9858	9643	10009	10707	9795	9694	9387	7946	9330
ENSMUSG00000013663	10.9585	11.3594	12.5178	10.8149	10.4329	11.43014172	13.7989	11.5272	11.6788	12.4408	10.6315	10.8816	10754	10687	12624	10558	10813	10846	13938	11210	11392	11767	9368	10992
ENSMUSG00000013668	0.0001	0.0001	0.0001	0.0001	0.0001	0.0001	0.0001	0.0001	0.012147	0.0001	0.0001	0.0001	0	0	0	0	0	0	0	0	2	0	0	0
ENSMUSG00000013698	40.1516	40.3409	37.0508	45.4598	51.8068	45.08966684	35.2858	33.7724	35.8839	42.0178	44.1189	44.501	13222	12734	12538	14890	18016	14357	11961	11020	11746	13336	13044	15083
ENSMUSG00000013701	50.8423	41.0643	43.7672	42.7972	39.1156	38.19960942	40.5998	46.5315	41.1276	45.0017	39.0844	45.3511	7746	5998	6851	6486	6293	5630	6366	7027	6228	6609	5347	7113
ENSMUSG00000013707	3.63177	0.473936	0.647814	3.13903	0.296913	1.221148	3.47432	0.702745	0.197264	5.09609	0.961543	0.266995	348	44	64	299	31	113	343	67	19	470	83	27
ENSMUSG00000013736	9.38053	7.26486	10.5035	9.09005	7.20216	9.902206717	7.97401	9.55978	7.29899	11.8027	9.57844	9.53605	3533	2624	4066	3408	2866	3605	3091	3568	2732	4283	3239	3697
ENSMUSG00000013766	1.106	0.339071	1.00795	1.14402	0.829408	1.005304492	1.19446	1.20843	0.785559	0.941035	0.510107	1.41976	121	37	115	126	96	106	135	132	86	101	52	161
ENSMUSG00000013787	15.6151	14.8686	12.0822	16.6999	17.437	13.934732	14.4436	15.327	13.8088	14.8617	14.9356	14.1337	7314	6680	5820	7783	8627	6314	6964	7115	6433	6710	6285	6815
ENSMUSG00000013822	43.7186	42.025	35.2696	39.0814	38.7846	35.44514632	32.8499	36.9659	37.3325	39.6133	40.9932	39.5729	6347	5849	5262	5645	5947	4977	4910	5319	5387	5543	5343	5914
ENSMUSG00000013833	5.61479	5.07436	4.9145	6.02015	5.54106	5.61120988	5.14454	5.17639	5.09616	5.06718	6.16492	5.17578	2234	1936	2010	2385	2329	2159	2107	2042	2017	1945	2203	2119
ENSMUSG00000013846	6.74303	7.07426	5.64373	6.23057	7.2751	5.56763684	8.06991	6.23484	5.95856	7.41974	4.84152	4.91727	3941	3964	3391	3622	4492	3147	4855	3611	3461	4180	2541	2958
ENSMUSG00000013858	18.0437	16.7585	16.6587	17.9257	15.9618	17.80576356	16.5916	17.128	17.1103	17.6851	18.1269	17.09	7177	6390	6809	7093	6707	6850	6793	6752	6764	6781	6475	6998
ENSMUSG00000013878	1.02876	0.69371	0.873972	0.802248	0.688264	0.523677065	0.505408	0.84673	0.733482	0.682079	0.663028	0.845541	550	357	481	429	390	273	281	449	391	353	320	468
ENSMUSG00000013921	0.281987	0.852631	0.269889	0.55137	0.960547	0.35577807	1.10135	0.270602	0.424327	0.603389	0.201541	0.503827	98	277	96	185	344	118	384	90	144	197	62	179
ENSMUSG00000013928	0.0001	0.0201543	0.0602138	0.0173058	0.0140017	0.083474623	0.0176162	0.0326987	0.0710705	0.0001	0.0001	0.0251615	0	5	14	4	4	18	4	7	15	0	0	6
ENSMUSG00000013936	0.0001	0.0001	0.0001	0.0001	0.0001	0.0001	0.0001	0.0001	0.0001	0.0001	0.0001	0.050935	0	0	0	0	0	0	0	0	0	0	0	9
ENSMUSG00000013973	4.32535	4.06216	3.56518	3.23744	3.02452	4.237240483	4.00715	4.57615	3.37621	4.73352	4.63218	4.44067	2166	1950	1837	1616	1602	2051	2065	2271	1681	2286	2083	2289
ENSMUSG00000013974	1.72636	0.335948	0.447199	2.91367	0.409374	0.541452	2.37504	0.725069	0.112663	2.56662	1.07403	0.484305	220	42	59	370	56	67	312	92	15	316	123	64
ENSMUSG00000013997	5.06973	5.03898	5.00758	5.80836	6.99059	4.993020378	4.59697	5.10462	5.11953	4.52265	5.76866	5.90904	2135	2035	2167	2434	3109	2033	1994	2130	2144	1837	2182	2561
ENSMUSG00000014030	1.35173	0.335646	0.529159	1.28322	0.308944	0.38626239	1.57498	0.28252	0.0572865	1.53658	0.186258	0.0700443	1022	243	411	965	247	282	1225	212	43	1119	127	55
ENSMUSG00000014039	1.0736	0.838026	1.00533	1.05749	1.08978	0.918775969	0.967225	1.01471	0.924842	1.21414	0.947549	1.00992	1044	784	1004	1025	1119	864	968	977	892	1136	828	1012
ENSMUSG00000014074	6.506	6.27443	6.14213	7.48929	6.5072	6.702973216	7.38139	6.75634	6.88143	5.88368	6.32466	6.23631	2476	2290	2402	2837	2616	2467	2892	2548	2603	2159	2163	2444
ENSMUSG00000014075	4.58126	4.10836	4.03464	4.67587	3.73868	3.766898295	4.47939	3.33894	3.47147	3.29946	3.20919	3.59373	933	803	845	948	805	743	939	674	704	649	588	754
ENSMUSG00000014077	48.1394	51.8425	61.9357	51.3509	50.8318	59.18411711	82.3819	109.174	87.0104	77.5105	97.007	92.0595	14364	14829	18993	15243	16020	17078	25300	32281	25807	22293	25989	28274
ENSMUSG00000014104	0.0001	0.0001	0.0001	0.0001	0.0001	0.0001	0.0001	0.0001	0.0001	0.0001	0.0001	0.0001	0	0	0	0	0	0	0	0	0	0	0	0
ENSMUSG00000014158	3.164	2.44662	1.9411	2.71445	2.08507	2.117838096	1.42098	1.33691	1.95128	1.57955	1.75762	1.58802	1101	817	696	940	766	713	510	462	675	532	550	570
ENSMUSG00000014164	0.458488	0.376503	0.211722	0.3503	0.231441	0.394562898	0.391811	0.271837	0.245134	0.33994	0.343175	0.275585	288	226	136	218	153	239	252	169	153	205	193	178
ENSMUSG00000014177	11.4187	11.8788	11.0173	10.8038	12.397	11.21878696	11.9632	11.3294	12.4458	11.1677	11.4571	13.6361	2177	2171	2158	2050	2497	2069	2349	2141	2359	2054	1962	2676
ENSMUSG00000014195	31.2122	26.2212	29.2576	26.3236	27.2161	26.58854225	30.0418	25.7539	26.6161	25.7989	27.4158	26.7278	12947	10427	12471	10863	11922	10666	12825	10588	10975	10315	10212	11413
ENSMUSG00000014198	0.0142207	0.0444478	0.0001	0.0001	0.0001	0.0001	0.0001	0.0001	0.0001	0.0001	0.0001	0.0001	4	12	0	0	0	0	0	0	0	0	0	0
ENSMUSG00000014226	54.6255	53.8231	57.6949	51.3141	53.0657	51.41704229	58.5739	47.4216	52.3928	53.6474	49.1631	51.1461	11133	10516	12085	10404	11423	10133	12287	9578	10615	10540	8997	10730
ENSMUSG00000014232	6.35295	5.80678	5.77115	6.81838	6.05196	5.98028587	5.52725	5.4117	5.22142	6.38381	5.71904	5.79894	1236	1084	1154	1319	1243	1125	1107	1043	1010	1198	999	1162
ENSMUSG00000014243	5.49409	7.54164	4.60894	5.87707	6.99407	5.882026	7.18343	5.55673	6.9114	7.27423	8.17821	8.13232	343	452	296	365	462	356	462	344	429	438	459	523
ENSMUSG00000014245	6.25675	5.86649	5.8804	6.8125	6.30523	6.526085777	6.1577	5.89993	6.87048	7.22059	7.14962	6.10473	1211	1088	1170	1311	1289	1221	1226	1132	1321	1347	1243	1216
ENSMUSG00000014294	92.3806	112.125	93.3467	99.8993	104.194	96.53022	120.174	108.113	103.113	123.084	117.148	119.793	4506	5243	4679	4848	5368	4553	6033	5226	5000	5787	5131	6015
ENSMUSG00000014301	5.00744	6.51963	5.69176	5.56752	5.56614	5.7503612	6.87886	6.02814	5.68105	6.8703	6.40877	6.77363	1041	1300	1216	1152	1222	1156	1472	1243	1174	1377	1197	1450
ENSMUSG00000014303	1.89988	1.76377	1.17776	1.26306	2.41584	1.185303131	1.55626	0.918552	1.33894	1.50991	1.32045	1.11829	710	632	453	469	954	429	599	341	497	546	445	431
ENSMUSG00000014313	18.5092	23.127	19.4406	19.0096	22.0375	18.19036726	24.7202	21.217	21.2081	22.0744	22.3955	22.5078	5632	6746	6080	5754	7081	5352	7741	6398	6414	6475	6119	7049
ENSMUSG00000014329	3.10181	5.93229	3.27204	4.09393	8.01808	4.548737362	4.55657	3.57294	3.84265	4.83684	4.50553	4.39107	1969	3610	2135	2586	5375	2793	2977	2248	2425	2960	2568	2869
ENSMUSG00000014349	39.54	41.0847	40.6685	40.5244	39.0863	39.988686	38.6651	37.7046	37.7101	38.6892	41.8147	39.2439	13476	13424	14245	13740	14070	13180	13564	12735	12776	12710	12797	13768
ENSMUSG00000014351	0.0001	0.0001	0.0001	0.0001	0.0001	0.0001	0.0001	0.0001	0.0001	0.0001	0.0001	0.0001	0	0	0	0	0	0	0	0	0	0	0	0
ENSMUSG00000014353	5.43633	4.94793	5.74808	5.59211	5.7382	2.3188509	2.47847	2.70918	6.10483	2.21596	5.20558	2.19872	3894	3397	4230	3984	4340	1607	1828	1923	4346	1531	3348	1623
ENSMUSG00000014355	9.18003	8.7946	8.60664	9.42561	9.67042	7.979047853	8.1822	9.52396	8.84009	7.99962	7.28937	8.2889	13088	12022	12610	13369	14562	11000	12009	13456	12529	10995	9334	12166
ENSMUSG00000014361	0.463701	0.28356	0.223372	1.07012	0.512994	0.455332371	0.522117	0.233841	0.329362	1.38193	0.355608	0.501979	172	102	85	394	201	163	199	86	122	493	119	192
ENSMUSG00000014402	44.2566	44.2134	43.1741	40.9116	43.801	42.43917368	41.0455	43.3002	45.4992	40.1951	46.5617	42.6821	10304	9869	10332	9476	10774	9557	9838	9993	10531	9020	9735	10231
ENSMUSG00000014418	3.09872	2.83183	3.36569	3.86647	3.24269	3.930431098	3.19856	3.80671	3.23885	3.34355	2.86937	2.4742	1722	1511	1919	2136	1902	2109	1828	2094	1788	1791	1435	1416
ENSMUSG00000014426	3.16564	3.27364	2.7737	3.02662	3.17253	2.930802587	2.9073	3.25406	3.01604	2.8454	2.96877	2.90288	2751	2727	2477	2618	2912	2464	2602	2802	2605	2384	2317	2597
ENSMUSG00000014444	22.2392	21.5986	20.4375	25.1444	27.6433	24.84129142	21.0839	21.536	21.3316	24.405	21.2719	21.3211	18842	17543	17798	21194	24737	20353	18386	18084	17968	19931	16185	18596
ENSMUSG00000014453	3.15325	0.595118	0.782601	3.45304	0.657613	1.056777434	3.97778	0.539658	0.127534	3.24823	0.645118	0.191998	726	132	186	791	161	236	943	124	31	722	135	47
ENSMUSG00000014470	12.7591	9.6679	9.36926	12.3316	10.6037	10.56403346	11.32	9.45095	9.83457	10.7737	12.9596	10.6552	2161	1570	1631	2078	1897	1730	1974	1587	1656	1759	1971	1857
ENSMUSG00000014496	3.89888	3.80542	3.94683	4.1423	4.07879	3.864384411	4.25353	3.59429	3.78993	3.91528	3.4041	3.29344	4070	3807	4235	4302	4497	3901	4570	3719	3933	3940	3193	3541
ENSMUSG00000014498	11.1686	9.05901	10.0178	12.4222	10.0778	9.872018105	10.5622	11.4878	10.7879	10.2378	8.23665	8.68074	8002	6222	7376	8853	7625	6839	7789	8156	7683	7070	5299	6402
ENSMUSG00000014503	1.67739	1.52954	1.57948	1.69675	1.64975	1.931471195	1.51729	1.20672	1.46315	1.60015	1.65342	1.57579	831	727	805	837	864	927	774	593	722	765	736	805
ENSMUSG00000014504	10.618	11.4618	11.5945	9.68142	10.6679	9.587106201	12.2396	11.3514	11.7066	10.7072	12.0026	12.605	3290	3405	3691	2983	3490	2873	3903	3485	3605	3197	3338	4019
ENSMUSG00000014529	0.0189384	0.00980771	0.0173242	0.0001	0.00258843	0.0001	0.0119203	0.00531585	0.00945827	0.0136525	0.00297031	0.0001	4	2	4	0	1	0	3	2	2	3	1	0
ENSMUSG00000014542	0.0001	0.0001	0.0001	0.0001	0.0001	0.0001	0.0001	0.0001	0.0001	0.0001	0.0001	0.0001	0	0	0	0	0	0	0	0	0	0	0	0
ENSMUSG00000014543	0.0718917	0.0001	0.0001	0.0001	0.137495	0.0001	0.0001	0.0001	0.0001	0.113776	0.082107	0.0001	8	0	0	0	15	0	0	0	0	12	8	0
ENSMUSG00000014547	2.74265	2.44892	2.4676	3.10857	2.79915	2.441046793	2.55987	2.55951	2.34898	3.00571	2.19099	2.30482	2149	1840	1988	2423	2317	1849	2065	1988	1830	2271	1541	1860
ENSMUSG00000014550	4.79682	5.18206	5.09311	5.51414	5.10754	5.294655028	5.06641	5.66431	5.23005	5.42486	4.81289	4.93341	3594	3722	3922	4109	4042	3835	3907	4206	3895	3917	3238	3805
ENSMUSG00000014551	7.63906	13.0534	13.3147	12.1537	12.2136	12.42833707	11.8603	12.4814	9.51519	9.18368	12.3342	12.8348	4285	7018	7675	6781	7234	6740	6846	6937	5306	4965	6212	7410
ENSMUSG00000014554	2.59959	2.44301	1.86302	2.4597	2.89388	2.560703949	2.79966	2.11366	2.26256	3.15702	2.63326	2.5899	1026	924	757	966	1205	978	1137	827	889	1199	931	1052
ENSMUSG00000014592	1.58647	1.22618	1.40935	1.62284	1.44626	1.802889989	1.3645	1.15188	1.29754	1.46978	1.35967	1.00455	1975	1465	1804	2011	1900	2170	1750	1422	1606	1764	1520	1287
ENSMUSG00000014599	18.1153	24.8427	15.2704	14.3133	21.2497	10.71093908	26.9367	10.7787	15.5929	24.4194	7.78377	12.599	8160	10729	7069	6414	10110	4666	12487	4812	6983	10602	3150	5843
ENSMUSG00000014601	6.47283	6.85323	5.93276	7.24584	6.39648	6.422408559	6.8257	6.69733	6.8885	6.92739	7.20486	7.33485	3013	3058	2838	3355	3144	2890	3268	3088	3186	3107	3011	3512
ENSMUSG00000014602	5.83432	2.80047	3.71183	6.25699	1.8653	2.139671285	3.12837	2.15447	2.27892	1.99136	1.32406	1.77969	4645	2139	3037	4955	1569	1647	2565	1700	1803	1529	948	1459
ENSMUSG00000014603	0.0001	0.0001	0.0001	0.0001	0.0001	0.0001	0.0001	0.0001	0.0001	0.0001	0.0001	0.0001	0	0	0	0	0	0	0	0	0	0	0	0
ENSMUSG00000014606	30.3894	31.8802	26.9327	34.409	32.3274	29.79180123	28.3092	30.3461	28.6952	31.0206	36.8234	35.0814	5495	5528	5006	6190	6175	5210	5271	5438	5158	5406	5979	6530
ENSMUSG00000014609	0.0387183	0.0001	0.0001	0.09851	0.0245965	0.0001	0.042141	0.0394954	0.0914984	0.081209	0.0001	0.0376633	6	0	0	15	4	0	7	6	14	12	0	6
ENSMUSG00000014633	2.38237	2.76016	1.72223	3.00102	2.57052	1.823374401	2.37343	1.49494	2.67943	2.62546	2.64719	2.04323	417	463	310	522	475	310	427	260	465	443	416	370
ENSMUSG00000014668	6.00159	4.96456	4.40254	5.48639	4.61789	4.72570295	4.37086	5.29653	4.96707	4.65803	4.75714	4.42614	2276	1805	1718	2070	1852	1735	1706	1992	1872	1704	1622	1730
ENSMUSG00000014686	0.051815	0.038215	0.054343	0.0001	0.037217	0.0001	0.058982	0.0001	0.043233	0.0001	0.0001	0.022237	8	6	8	0	6	0	9	0	6	0	0	4
ENSMUSG00000014704	0.27163	0.440182	0.187037	0.112286	0.597882	0.077072	0.423244	0.074941	0.324185	0.499283	0.19328	0.120502	42	64	30	17	96	12	66	12	49	73	27	19
ENSMUSG00000014725	1.01967	0.685589	0.595908	0.964284	0.533523	0.581707406	0.496246	0.841264	0.985766	0.588115	0.766003	0.790833	802	517	483	754	444	442	402	656	770	448	541	641
ENSMUSG00000014747	0.0001	0.031103	0.0001	0.0001	0.039888	0.0001	0.0001	0.0001	0.0001	0.0001	0.0001	0.0001	0	5	0	0	7	0	0	0	0	0	0	0
ENSMUSG00000014748	25.8686	28.784	27.1952	27.0444	29.6272	27.80393369	25.2144	28.2669	27.7082	28.7776	31.629	26.4937	9018	9620	9745	9379	10909	9373	9049	9766	9603	9671	9901	9508
ENSMUSG00000014763	5.57303	4.88244	4.89537	5.36669	5.12626	5.015245732	4.48023	4.86897	4.94025	5.05692	4.52515	4.32528	3966	3332	3582	3801	3854	3452	3283	3436	3496	3470	2892	3169
ENSMUSG00000014767	1.51486	1.36572	1.70786	1.3856	1.64571	1.680962489	1.62815	1.27611	1.31237	1.36937	1.36539	1.42811	1758	1520	2039	1602	2018	1889	1946	1469	1513	1534	1426	1706
ENSMUSG00000014769	36.2215	41.0462	37.6959	35.8575	38.1846	36.13444421	37.2029	37.9778	38.6717	40.3756	42.0658	39.5788	14193	15418	15180	13979	15804	13692	15005	14748	15063	15250	14800	15964
ENSMUSG00000014771	6.30071	6.95939	7.06676	6.83918	7.14189	7.947547845	6.91016	6.43825	6.00892	8.17911	7.91652	7.76438	1389	1472	1601	1500	1665	1695	1568	1408	1317	1740	1567	1762
ENSMUSG00000014773	0.431787	0.607493	0.615953	0.481653	0.480809	0.520628546	0.513163	0.440244	0.466402	0.596859	0.383188	0.405892	156	211	230	174	185	182	192	159	168	208	124	153
ENSMUSG00000014776	4.60393	4.95105	3.97254	3.99386	5.24032	4.175006	5.45135	5.67218	6.16357	5.45783	6.54608	5.70197	1247	1286	1106	1076	1499	1094	1520	1523	1660	1425	1592	1590
ENSMUSG00000014778	4.74922	5.54077	4.3555	4.90889	5.56582	4.156691805	4.88722	4.26518	4.35846	5.19893	4.12402	3.59333	1892	2115	1783	1945	2341	1601	2004	1683	1726	1996	1475	1473
ENSMUSG00000014782	0.0698741	0.0890392	0.143287	0.076452	0.0515706	0.098896394	0.108295	0.1485	0.0274015	0.0291406	0.0662628	0.0694079	35	41	70	37	26	45	54	71	14	14	28	35
ENSMUSG00000014786	0.664876	0.70224	0.482566	0.851788	0.774377	0.48484685	0.698194	0.423115	0.606415	0.502098	0.360632	0.555197	299	302	223	379	366	210	322	189	270	217	145	256
ENSMUSG00000014791	10.1537	10.6551	8.54938	10.7828	12.7299	10.64347529	7.57621	11.7143	9.66854	8.4199	11.5407	11.1422	3020	3038	2613	3189	3998	3060	2320	3452	2859	2414	3081	3411
ENSMUSG00000014813	0.449972	0.43208	0.29503	0.35439	0.361577	0.551924	0.717839	0.535039	0.737884	0.718531	0.455434	0.393911	162	149	109	127	137	191	265	190	263	248	147	146
ENSMUSG00000014837	0.74955	0.744537	1.03934	1.61104	1.24238	1.053899891	0.855918	1.2116	0.931907	0.811454	1.07545	0.939533	262	250	370	555	456	353	305	416	321	272	334	337
ENSMUSG00000014846	44.9621	27.9527	27.3011	39.5025	29.2214	25.53025219	18.9349	19.913	28.5857	21.2256	23.1476	27.4856	7086	4223	4423	6193	4865	3892	3072	3110	4478	3226	3277	4459
ENSMUSG00000014850	1.4762	1.57695	1.74214	1.65744	1.67619	1.759793938	1.86919	1.38941	1.59289	1.67284	1.46011	1.66418	1422	1457	1723	1587	1704	1638	1851	1328	1524	1552	1261	1651
ENSMUSG00000014852	0.0417537	0.0001	0.0001	0.00803288	0.0001	0.0001	0.0001	0.0001	0.0001	0.0001	0.0001	0.0001	19	0	0	4	0	0	0	0	0	0	0	0
ENSMUSG00000014856	25.5018	29.7516	25.7197	27.9171	29.9656	28.15341078	28.1013	29.7148	25.7201	29.5868	30.6439	31.804	3289	3677	3408	3581	4081	3511	3729	3796	3296	3677	3549	4220
ENSMUSG00000014859	28.4424	28.254	26.1968	29.4161	29.1363	27.04866663	27.7227	24.3492	26.4564	25.6582	24.8435	26.4821	5948	5664	5630	6121	6436	5470	5968	5046	5499	5172	4665	5701
ENSMUSG00000014867	91.7309	95.0398	83.6342	89.4531	96.1473	84.135841	89.8479	92.4595	88.8139	92.1663	94.6027	95.3828	25663	25490	24047	24897	28410	22762	25873	25635	24700	24855	23766	27469
ENSMUSG00000014873	7.12931	7.39107	7.81347	7.87702	8.54357	8.581486085	7.49966	7.42505	7.55124	7.59776	8.05759	7.23784	2074	2062	2337	2280	2625	2414	2248	2142	2184	2131	2104	2168
ENSMUSG00000014905	49.1918	50.2855	65.2523	49.2949	55.5898	67.93901094	63.5926	57.8557	55.6473	64.2345	61.7539	61.8775	10692	10478	14576	10659	12762	14280	14228	12463	12024	13458	12052	13845
ENSMUSG00000014907	7.67945	7.79016	9.13266	8.70372	7.51245	9.799659774	7.46337	6.68674	7.65559	7.99112	6.08552	7.70469	2026	1971	2477	2285	2094	2501	2028	1750	2008	2033	1442	2093
ENSMUSG00000014932	6.37314	6.71267	6.84344	6.16838	7.42985	6.974177172	6.83893	6.67753	6.66941	6.54441	5.91642	6.70476	4083	4121	4505	3931	5026	4320	4509	4238	4247	4040	3403	4420
ENSMUSG00000014956	29.7227	28.8397	33.1106	27.1779	30.1171	31.61247286	29.6448	30.9992	30.2492	28.7337	28.7313	29.832	27661	25729	31665	25161	29603	28448	28396	28588	27983	25775	24007	28577
ENSMUSG00000014959	38.329	38.4981	38.2595	39.4358	43.5508	40.26150883	36.5284	37.5442	40.7409	39.2467	46.0644	42.912	13550	13047	13900	13868	16260	13763	13291	13151	14316	13373	14621	15614
ENSMUSG00000014980	3.31086	3.42662	3.23345	3.16026	4.09465	2.940615496	3.04934	3.26432	3.1631	3.7349	3.56263	3.78868	1187	1177	1192	1127	1549	1019	1125	1159	1128	1290	1147	1398
ENSMUSG00000015001	0.0001	0.0001	0.0001	0.0001	0.0001	0.0001	0.0001	0.0001	0.0001	0.0001	0.0001	0.0001	0	0	0	0	0	0	0	0	0	0	0	0
ENSMUSG00000015002	9.86489	9.35987	9.85875	10.4107	9.96194	9.305691057	9.59992	9.64066	9.09213	8.96008	8.368	8.69765	9594	8727	9854	10073	10233	8753	9609	9292	8791	8400	7309	8709
ENSMUSG00000015013	10.9325	12.0987	8.74298	9.96728	12.1013	10.53998556	10.8438	10.8766	10.0965	13.6222	12.8219	11.8073	1820	1930	1495	1650	2127	1696	1857	1793	1670	2185	1915	2022
ENSMUSG00000015016	6.67609	6.89767	6.02772	6.41158	6.60901	6.370123178	4.94465	6.56405	6.01338	6.85969	7.25538	7.08713	2134	2114	1981	2041	2232	1970	1629	2080	1912	2115	2084	2333
ENSMUSG00000015023	24.5156	22.8214	23.0173	24.5308	23.782	23.64098399	21.8137	23.4144	23.669	21.7941	21.9868	22.6899	6182	5518	5966	6155	6335	5766	5663	5852	5934	5298	4979	5891
ENSMUSG00000015027	3.15065	3.59443	2.09693	3.32311	3.67804	2.557718855	2.51782	2.30367	2.58805	3.37543	3.19523	2.60957	712	779	487	748	879	559	588	516	582	736	649	607
ENSMUSG00000015053	0.35428	0.13942	0.101221	0.237012	0.137495	0.235907504	0.44222	0.164458	0.139851	0.252746	0.0949169	0.100664	165	63	49	110	69	107	211	77	66	114	41	49
ENSMUSG00000015083	0.344054	0.154951	0.150929	0.187393	0.144898	0.262705975	0.193054	0.275914	0.128015	0.22068	0.11441	0.11855	45	19	20	24	20	34	26	37	17	28	14	16
ENSMUSG00000015085	1.94467	2.21632	1.77382	2.20658	2.23319	1.341068836	1.75676	2.71114	1.67541	2.33224	3.38219	2.18421	355	387	332	400	429	237	329	490	304	410	553	410
ENSMUSG00000015087	12.8281	13.5451	12.2747	12.9313	13.4198	12.56524188	12.5001	12.8084	14.4927	13.19	13.3632	13.1471	6981	7067	6865	7001	7714	6612	7003	6908	7839	6919	6530	7365
ENSMUSG00000015090	0.0534848	0.0557895	0.0172764	0.0001	0.0480641	0.082880073	0.130292	0.0001	0.117751	0.0349239	0.0001	0.124346	8	8	3	0	8	12	19	0	18	6	0	19
ENSMUSG00000015092	63.0983	72.0903	76.2979	74.701	67.5666	75.94221946	77.4003	62.756	72.3268	90.9831	116.687	85.2106	7087	7762	8807	8346	8016	8249	8948	6985	8075	9850	11768	9851
ENSMUSG00000015093	56.6777	81.0165	53.7187	84.8749	122.713	92.41216422	43.3927	45.4273	52.4431	67.9064	94.1841	99.8621	4894	6706	4766	7289	11188	7714	3857	3888	4502	5652	7301	8873
ENSMUSG00000015094	13.0999	15.9931	13.0918	15.8402	14.7993	15.53717303	13.7076	12.8157	14.8641	15.8839	16.845	16.0416	4368	5112	4485	5253	5211	5009	4705	4234	4925	5106	5042	5506
ENSMUSG00000015095	10.94	10.3707	8.44581	11.744	11.4901	10.35919678	8.56079	9.63272	10.4103	10.8799	11.925	10.6643	2851	2592	2264	3043	3162	2612	2295	2488	2698	2733	2790	2859
ENSMUSG00000015112	6.08258	5.50352	5.61048	3.27276	3.31475	4.755400825	5.05219	5.22181	5.98382	4.84759	2.78012	5.40723	1972	1710	1870	1056	1137	1491	1687	1678	1929	1515	810	1804
ENSMUSG00000015120	35.5232	35.8067	33.5979	36.4135	34.2198	35.55256204	34.0295	34.6329	33.744	36.3851	35.4887	35.9766	16586	16030	16122	16916	16878	16054	16354	16027	15665	16376	14880	17293
ENSMUSG00000015126	16.4778	14.8084	15.6195	15.5786	13.0833	15.116631	15.1321	13.5777	14.6935	18.8059	18.3965	17.162	1675	1443	1632	1576	1405	1486	1584	1368	1485	1843	1679	1796
ENSMUSG00000015127	3.95412	4.1805	4.28605	4.00457	4.24791	4.554711729	5.10451	4.64509	4.57184	4.05268	4.02081	3.82238	1915	1941	2135	1930	2173	2133	2545	2231	2201	1892	1750	1906
ENSMUSG00000015133	10.1617	10.3028	7.47267	12.0126	11.7743	9.172800809	6.88206	8.44942	8.4257	9.91815	8.89549	9.43718	8932	8684	6753	10507	10932	7799	6229	7361	7363	8405	7022	8540
ENSMUSG00000015134	0.081016	0.0476763	0.059908	0.133359	0.145002	0.045721728	0.00927902	0.05095	0.0167892	0.0282495	0.0212904	0.0385986	32	18	26	53	62	18	4	20	7	11	8	16
ENSMUSG00000015143	159.213	140.447	153.414	167.154	148.68	149.4232565	115.086	135.667	147.593	126.49	125.994	134.524	75116	63524	74386	78455	74089	68174	55890	63432	69222	57526	53377	65334
ENSMUSG00000015149	9.15942	9.74965	8.63493	10.287	9.04127	10.10026455	9.74427	7.33116	8.85453	10.2045	11.0119	10.2224	3937	4018	3814	4399	4105	4197	4310	3123	3784	4228	4249	4521
ENSMUSG00000015165	30.7567	30.658	28.711	28.6724	28.3674	25.92469293	28.9104	29.2929	30.5929	26.8178	26.7372	26.3708	15618	14925	14984	14485	15213	12732	15111	14744	15441	13128	12193	13785
ENSMUSG00000015176	23.2194	23.1722	22.3514	23.1302	23.457	23.33942675	23.5519	21.1364	24.2806	22.3235	19.1789	21.7985	7864	7525	7780	7794	8392	7643	8211	7095	8176	7287	5835	7600
ENSMUSG00000015189	6.53883	6.32886	6.9452	6.25196	7.25788	6.820464201	6.64109	6.79273	6.22492	6.37045	6.24901	6.95786	2251	2090	2458	2142	2639	2273	2354	2320	2131	2114	1933	2467
ENSMUSG00000015202	3.31183	2.7766	3.97238	3.46331	3.3579	4.337002718	3.89196	3.59049	3.5491	3.56622	3.43675	3.50001	1084	872	1337	1128	1161	1373	1312	1165	1155	1126	1011	1180
ENSMUSG00000015214	5.03334	5.00767	5.26167	5.1298	5.10371	4.834685149	6.37938	5.98191	5.99368	5.58128	5.0979	5.44117	2517	2401	2703	2553	2696	2339	3283	2964	2979	2692	2289	2801
ENSMUSG00000015217	14.9247	14.0138	15.8416	9.83459	12.1384	11.44987228	13.9867	9.97612	12.1712	11.9348	11.7512	12.1051	2848	2561	3103	1865	2445	2112	2744	1887	2308	2194	2012	2377
ENSMUSG00000015222	1.68161	1.36934	1.51998	1.73437	1.36196	1.873033452	0.844432	1.11375	0.948772	0.79553	1.08967	1.02385	2362	1846	2195	2424	2019	2543	1221	1551	1326	1079	1374	1482
ENSMUSG00000015224	0.217048	0.419691	0.327158	0.244613	0.378199	0.440778028	0.246026	0.16315	0.300876	0.460522	0.448444	0.316341	62	115	96	70	114	122	73	47	86	128	116	93
ENSMUSG00000015242	0.0001	0.0001	0.0001	0.0001	0.0001	0.0001	0.0001	0.0001	0.0001	0.0001	0.0001	0.0001	0	0	0	0	0	0	0	0	0	0	0	0
ENSMUSG00000015243	1.38539	1.09384	0.993151	1.51852	1.36699	1.02637954	1.85279	1.04464	0.970572	1.83625	0.932413	0.892127	1225	927	903	1335	1276	878	1686	915	854	1565	741	812
ENSMUSG00000015247	22.6772	23.0824	22.9949	19.847	21.7673	22.84507571	22.8019	20.6896	21.134	20.8131	21.6492	21.6604	3264	3185	3401	2842	3308	3180	3377	2951	3023	2888	2798	3209
ENSMUSG00000015289	11.4251	14.1925	9.77468	11.0782	13.6672	10.88441317	10.755	11.4215	10.4917	10.0442	13.3341	13.3876	1970	2346	1732	1900	2489	1815	1909	1952	1798	1669	2065	2376
ENSMUSG00000015290	13.0351	14.2629	14.5759	15.7543	14.3213	16.20188161	12.5699	14.0655	13.5576	16.1949	14.8341	15.2267	3496	3666	4016	4201	4056	4202	3468	3736	3613	4185	3571	4202
ENSMUSG00000015291	23.4668	21.8532	20.3922	24.3522	25.102	22.86908377	22.0878	24.7562	22.8926	24.123	23.1559	24.9432	8599	7679	7682	8878	9715	8104	8331	8992	8340	8522	7620	9409
ENSMUSG00000015305	7.81813	7.39695	8.94474	7.61135	8.20158	9.013031885	8.6725	9.61545	8.3933	7.79818	7.7599	7.48151	5714	5182	6718	5534	6330	6370	6523	6962	6097	5493	5091	5628
ENSMUSG00000015312	175.282	192.715	223.988	152.975	161.585	190.3311482	188.681	181.259	194.022	173.539	167.999	179.152	23749	25033	31191	20621	23124	24939	26314	24339	26133	22666	20440	24988
ENSMUSG00000015314	0.31951	0.04178	0.0577889	0.396609	0.0447534	0.057141053	0.55719	0.0725037	0.0449866	0.312978	0.0339714	0.00471616	296	40	57	368	45	53	532	68	43	281	29	5
ENSMUSG00000015316	0.0672515	0.036778	0.0484301	0.0771521	0.0169314	0.022143798	0.0884873	0.0001	0.0001	0.0700201	0.015955	0.00695884	36	20	27	41	10	12	49	0	0	36	8	4
ENSMUSG00000015335	8.7799	9.61064	6.18177	9.92568	9.16024	6.656239872	8.64083	8.0384	7.93573	8.13128	10.06	8.62407	1339	1404	969	1505	1474	982	1356	1214	1202	1195	1378	1353
ENSMUSG00000015337	2.83836	4.08591	3.13952	4.9529	2.51161	3.227528	5.03262	3.74175	3.33199	4.03535	3.77037	5.32563	258	356	293	447	241	283	470	337	301	353	307	497
ENSMUSG00000015340	12.0429	2.18479	2.06699	5.19787	1.11659	0.821528129	14.4793	2.6056	0.803922	7.88949	0.93311	0.377266	5965	1038	1053	2562	585	394	7383	1280	397	3767	416	193
ENSMUSG00000015341	9.08198	10.5881	9.73589	9.31964	9.74518	10.60651164	10.0238	10.0111	10.1042	10.1835	10.9527	10.3172	5210	5823	5741	5319	5905	5884	5919	5691	5762	5632	5642	6092
ENSMUSG00000015342	2.62977	1.78778	2.39333	2.14374	2.12926	2.120166	2.25439	2.16693	2.07877	2.10242	2.03808	2.08072	1139	742	1065	924	974	888	1005	930	895	878	793	928
ENSMUSG00000015354	0.769403	1.02705	0.459033	0.702259	0.884123	0.412269569	1.54652	0.384197	0.879201	1.43702	0.395647	0.813552	304	389	187	276	369	158	628	151	345	547	141	331
ENSMUSG00000015355	5.93308	0.747395	1.76329	4.37428	1.0934	2.201584069	6.17798	1.43554	0.314482	6.86383	1.30941	0.36847	602	73	184	442	118	216	646	145	33	671	120	39
ENSMUSG00000015357	14.1777	15.6262	15.323	14.6407	15.7337	14.10197967	16.9027	17.0096	17.6392	15.051	14.7032	15.6746	4225	4465	4693	4343	4952	4064	5185	5024	5226	4325	3935	4809
ENSMUSG00000015363	11.1239	11.1376	7.42899	9.18342	8.33037	7.928892515	8.01533	10.2336	8.556	10.935	9.74279	8.92981	5307	5094	3642	4359	4199	3657	3935	4838	4058	5027	4173	4384
ENSMUSG00000015365	0.0001	0.0001	0.0001	0.0001	0.0001	0.0001	0.0001	0.0153157	0.0001	0.0001	0.0001	0.0001	0	0	0	0	0	0	0	6	0	0	0	0
ENSMUSG00000015377	1.49942	1.4568	1.37847	1.57168	1.56341	1.421676146	1.54412	1.58801	1.5954	1.43603	1.30281	1.62357	756	704	714	788	834	692	803	793	800	699	590	842
ENSMUSG00000015396	10.4452	2.81099	3.28937	8.69758	1.88355	2.594387339	8.45105	2.07501	0.421133	7.02869	1.71589	0.690096	2292	592	742	1898	438	551	1908	452	92	1487	339	157
ENSMUSG00000015401	0.0001	0.0001	0.0001	0.0001	0.0001	0.0001	0.0001	0.0001	0.0001	0.0001	0.0001	0.016193	0	0	0	0	0	0	0	0	0	0	0	3
ENSMUSG00000015405	1.02792	0.719661	1.09112	0.540237	0.365114	0.314125562	0.654294	1.02507	0.841688	0.398535	0.329091	0.343232	332	222	362	173	124	98	217	327	270	124	95	114
ENSMUSG00000015437	0.211385	0.0001	0.08964	0.087813	0.0001	0.126909	0.36487	0.0001	0.18535	0.123364	0.0001	0.0001	26	0	12	11	0	16	46	0	23	15	0	0
ENSMUSG00000015441	0.0001	0.0001	0.0001	0.0001	0.0001	0.0001	0.0001	0.0001	0.0001	0.0001	0.0001	0.0001	0	0	0	0	0	0	0	0	0	0	0	0
ENSMUSG00000015443	0.0001	0.0001	0.0001	0.0001	0.0001	0.0001	0.0001	0.0001	0.0001	0.0313481	0.0001	0.0001	0	0	0	0	0	0	0	0	0	3	0	0
ENSMUSG00000015451	0.0793305	0.128898	0.0360957	0.0916904	0.10369	0.096014135	0.120703	0.0930817	0.0342746	0.136775	0.0550576	0.0294971	43	67	21	49	59	50	66	51	19	71	27	17
ENSMUSG00000015452	122.928	195.837	143.358	192.865	330.269	239.3129065	101.238	132.384	143.501	205.966	264.144	261.524	22446	34278	26903	35032	63687	42253	19028	23955	26048	36248	43305	49150
ENSMUSG00000015461	25.4388	23.7748	19.7871	25.1164	24.1854	23.25605814	23.4649	24.7227	23.5794	26.5047	25.5429	25.1013	5981	5360	4783	5875	6006	5289	5679	5761	5511	6007	5393	6076
ENSMUSG00000015467	0.168986	0.0001	0.0619652	0.240418	0.046967	0.122706932	0.226854	0.0184779	0.0825389	0.0001	0.0103341	0.0675889	26	0	10	37	8	19	37	3	13	0	2	11
ENSMUSG00000015468	0.199067	0.134429	0.202044	0.211223	0.152362	0.157749924	0.110841	0.0658006	0.12382	0.17684	0.0474017	0.106302	141	91	144	148	113	109	80	47	87	119	31	78
ENSMUSG00000015474	3.71263	3.66785	2.87158	4.32194	2.82435	2.627266973	3.58446	2.44184	3.4341	4.49382	2.79709	2.40157	833	786	659	963	668	570	826	543	765	970	563	554
ENSMUSG00000015476	0.6297	0.0636759	0.128839	0.438696	0.047185	0.166203467	0.884926	0.0573325	0.0001	0.406506	0.0745377	0.0341856	125	13	28	87	10	32	180	12	0	78	14	7
ENSMUSG00000015478	25.7811	26.7682	23.7316	28.3777	30.9314	23.5584082	25.1756	26.6165	28.2149	27.5031	34.7679	30.3913	3261	3246	3085	3571	4132	2882	3279	3337	3548	3354	3949	3958
ENSMUSG00000015484	0.0001	0.023698	0.034366	0.026573	0.026179	0.006988	0.033108	0.007247	0.011427	0.011785	0.025301	0.022071	0	8	12	9	10	3	12	3	4	4	8	8
ENSMUSG00000015488	10.2647	10.0572	9.76385	11.47	11.3533	10.96321536	9.65911	9.8996	9.77981	8.95701	11.7257	11.5257	4111	3863	4020	4568	4801	4247	3982	3928	3893	3458	4217	4753
ENSMUSG00000015501	4.26074	2.95254	3.7741	2.4888	3.6796	3.714188424	4.08426	4.33814	2.71939	3.51461	2.27072	2.57483	4986	3312	4540	2899	4548	4203	4920	5032	3164	3965	2388	3102
ENSMUSG00000015519	0.0001	0.0001	0.0001	0.0001	0.0001	0.0001	0.0001	0.0001	0.0001	0.0001	0.0001	0.0001	0	0	0	0	0	0	0	0	0	0	0	0
ENSMUSG00000015522	4.00123	3.23169	3.13334	4.05175	4.20588	3.82537426	3.38828	4.31636	3.91039	4.08423	3.37356	3.77044	2737	2118	2203	2756	3036	2530	2385	2923	2658	2693	2072	2655
ENSMUSG00000015533	13.2523	9.93801	9.90864	17.5174	12.8211	10.51680069	4.33762	8.53834	13.483	4.90735	7.30877	13.2376	8060	5795	6194	10600	8237	6186	2716	5147	8152	2877	3992	8288
ENSMUSG00000015536	2.51023	3.02008	3.08805	2.80796	2.68664	3.155994169	3.60178	3.4511	3.1046	3.34745	3.50915	3.36138	1944	2242	2456	2161	2195	2361	2867	2647	2387	2496	2438	2676
ENSMUSG00000015542	6.40562	7.17158	6.11425	5.74604	6.92169	6.611396845	5.7372	7.13888	6.47359	7.02231	7.4584	8.31822	1130	1214	1110	1011	1290	1128	1044	1250	1136	1195	1182	1511
ENSMUSG00000015568	8.78228	3.86625	6.07552	7.99352	3.3996	4.909800309	10.8562	5.0284	3.83136	9.65476	3.87621	3.15167	7847	3313	5581	7107	3209	4244	9986	4454	3404	8315	3112	2901
ENSMUSG00000015575	32.2182	35.9928	35.7035	37.3215	33.236	35.57167616	33.0004	36.5334	34.8113	42.7385	43.8053	41.4152	10199	10922	11615	11753	11113	10889	10753	11461	10954	13040	12450	13494
ENSMUSG00000015579	0.0001	0.0001	0.0001	0.0001	0.0001	0.0001	0.0001	0.0001	0.0001	0.0001	0.0001	0.0001	0	0	0	0	0	0	0	0	0	0	0	0
ENSMUSG00000015597	1.67697	1.22328	1.35055	1.90888	1.52044	1.224037006	1.39501	1.58973	1.40548	1.46697	1.13437	1.14349	1975	1382	1635	2238	1894	1395	1693	1856	1647	1666	1201	1387
ENSMUSG00000015599	0.0327792	0.0130521	0.0121751	0.00938826	0.014798	0.021106504	0.0374735	0.0126035	0.0125871	0.0262052	0.0001	0.00607757	41	16	16	12	20	25	48	16	16	31	0	8
ENSMUSG00000015605	29.9255	30.4709	29.7368	30.0993	30.4466	29.41802241	28.1201	29.6078	30.0912	28.8265	31.183	29.1295	7384	7208	7541	7388	7935	7020	7141	7241	7380	6857	6908	7398
ENSMUSG00000015619	0.606052	0.201168	0.166805	0.47546	0.245265	0.248599996	0.87472	0.0664021	0.120373	0.695658	0.148101	0.160617	206	66	59	161	88	82	306	23	41	228	46	57
ENSMUSG00000015627	0.234969	1.4889	0.274874	0.443153	1.87713	0.401163	0.731585	0.526588	0.545414	1.12375	0.656684	0.963292	66	399	79	124	554	109	211	146	152	303	165	278
ENSMUSG00000015647	28.0079	21.9824	24.0592	31.8588	26.0473	26.90333575	20.4854	26.6411	24.6135	21.5188	19.9941	22.7146	27197	20463	24010	30777	26715	25263	20476	25637	23759	20142	17433	22705
ENSMUSG00000015652	5.82134	8.69369	6.48672	4.5728	7.32844	3.75480163	6.17521	5.15722	6.13268	6.27014	3.69316	4.42384	685	979	784	535	909	427	747	601	716	710	390	535
ENSMUSG00000015653	1.54614	1.85823	1.55483	1.50196	2.72547	1.388598189	1.30314	1.29844	1.4285	1.72471	1.35783	1.29368	1603	1848	1657	1550	2985	1393	1393	1336	1474	1723	1265	1382
ENSMUSG00000015656	418.979	445.449	336.755	414.306	422.856	391.3507221	511.312	389.47	524.982	396.859	403.815	401.723	153652	156611	126925	151158	163792	138790	193011	141549	191388	140293	132979	151655
ENSMUSG00000015659	1.49855	1.0825	1.49453	1.53222	1.57902	1.554944847	1.48828	1.42658	1.59212	1.18089	1.02659	1.44527	586	407	600	596	652	589	598	553	619	445	361	582
ENSMUSG00000015665	0.0001	0.0001	0.029665	0.0001	0.0001	0.0001	0.030822	0.0001	0.0001	0.0001	0.0001	0.0001	0	0	4	0	0	0	4	0	0	0	0	0
ENSMUSG00000015668	11.3836	12.8184	11.6223	12.8247	14.3586	11.08550794	11.4205	13.4803	11.064	11.8481	13.5474	13.4236	2066	2231	2168	2317	2753	1946	2135	2425	1996	2073	2208	2508
ENSMUSG00000015671	51.9756	60.1938	59.7703	49.7438	56.9462	55.06554698	59.9482	62.9837	66.0159	56.9626	65.89	63.7967	16278	18073	19239	15499	18837	16678	19325	19549	20553	17197	18530	20568
ENSMUSG00000015672	5.15555	5.65345	5.80381	5.60362	5.48293	5.550006952	6.62678	6.65347	6.75271	7.28887	7.87154	7.44155	2192	2304	2535	2370	2463	2282	2899	2802	2854	2986	3004	3256
ENSMUSG00000015697	8.44072	7.85405	8.18879	8.24753	7.76132	7.934809446	7.78372	8.02964	7.78359	6.62322	6.78731	7.01078	4936	4404	4921	4797	4794	4488	4685	4652	4524	3734	3565	4220
ENSMUSG00000015702	2.42871	2.66645	1.98213	2.30607	2.61859	2.711873311	1.60715	1.69365	1.53578	1.51822	2.59692	1.72003	431	453	361	408	490	465	294	298	271	260	413	315
ENSMUSG00000015709	0.305776	0.361658	0.414773	0.211274	0.285695	0.191272598	0.508623	0.41189	0.377688	0.431252	0.136407	0.212529	201	228	280	138	199	122	345	268	249	273	81	145
ENSMUSG00000015711	9.17643	8.31006	7.90005	7.71747	9.35007	9.274055248	8.23528	8.95929	8.45381	7.52895	9.87271	8.45236	2832	2458	2506	2370	3047	2768	2616	2739	2593	2239	2735	2685
ENSMUSG00000015714	92.8702	96.9026	88.1712	100.61	107.601	100.6483534	81.251	90.1709	90.3275	91.1201	108.844	106.217	29112	29122	28405	31376	35626	30510	26218	28013	28147	27534	30637	34273
ENSMUSG00000015721	0.0001	0.0001	0.0001	0.0001	0.0001	0.0001	0.0001	0.0001	0.0001	0.0001	0.0001	0.0001	0	0	0	0	0	0	0	0	0	0	0	0
ENSMUSG00000015733	36.8659	37.3921	42.6949	34.6927	35.3062	39.82559747	40.5486	37.872	39.8317	39.1048	37.6634	39.0874	18516	18006	22039	17336	18731	19343	20963	18852	19888	18934	16989	20210
ENSMUSG00000015745	5.23875	4.11897	2.65319	5.17766	4.20711	2.131785427	6.32405	1.78625	1.84049	8.4321	1.8747	2.72974	972	733	508	955	825	384	1207	329	340	1506	314	522
ENSMUSG00000015747	4.82161	5.48956	5.29503	5.05179	5.9742	5.040076623	4.9566	5.11933	5.15803	5.49193	5.8864	5.62599	1643	1793	1854	1712	2150	1661	1737	1728	1746	1803	1800	1973
ENSMUSG00000015748	10.3008	10.846	12.5869	8.3853	10.6666	12.27540353	11.3237	10.8033	9.99578	11.4385	9.31681	11.0193	4976	5023	6249	4029	5442	5734	5629	5173	4801	5324	4042	5478
ENSMUSG00000015749	26.3691	29.0568	26.4114	24.7101	28.6746	26.80195376	26.3628	26.9257	26.2405	26.3655	27.008	25.6964	8019	8471	8257	7477	9210	7883	8254	8116	7933	7729	7376	8045
ENSMUSG00000015750	16.7311	18.1475	14.8637	17.3436	18.4865	18.07093574	14.5612	16.0208	18.0433	18.1083	18.0824	18.0071	4923	5120	4496	5078	5745	5143	4411	4672	5278	5137	4779	5455
ENSMUSG00000015755	20.0056	18.1039	20.5451	18.6128	18.1662	19.81086039	20.1848	20.1148	20.0837	18.7079	17.3932	14.8494	10468	9081	11049	9689	10038	10024	10870	10429	10446	9436	8171	8000
ENSMUSG00000015757	6.02482	6.19651	6.38229	6.69998	6.22918	6.612227687	6.95078	5.97957	5.77339	6.33225	5.91353	5.99878	3316	3269	3610	3668	3619	3518	3936	3261	3158	3359	2923	3398
ENSMUSG00000015759	58.0635	58.6512	62.7153	57.169	60.1144	61.61673524	57.5248	55.2303	59.4718	63.6628	60.7338	59.0452	8036	7782	8921	7872	8787	8247	8194	7575	8182	8494	7547	8412
ENSMUSG00000015766	4.15978	3.82237	4.41987	4.52138	5.10887	4.846343087	3.82731	4.24846	4.27193	4.42119	5.1668	2.78325	4385	3862	4788	4742	5689	4941	4153	4439	4477	4492	4890	3020
ENSMUSG00000015776	17.1726	16.267	15.0801	16.4467	17.1746	16.76228501	17.1277	18.1363	16.1498	18.2447	16.9063	16.8468	5293	4806	4778	5043	5591	4996	5434	5539	4949	5422	4680	5345
ENSMUSG00000015787	0.0001	0.0001	0.0001	0.0001	0.0001	0.0001	0.0001	0.0001	0.0001	0.0001	0.0001	0.0001	0	0	0	0	0	0	0	0	0	0	0	0
ENSMUSG00000015790	11.5478	10.872	10.3761	11.3084	10.9052	10.36839754	10.2519	10.7208	9.99513	11.7693	12.247	11.1955	1732	1564	1597	1686	1725	1503	1581	1592	1488	1700	1647	1727
ENSMUSG00000015804	9.09852	8.84722	7.65481	9.22993	10.1044	8.408786707	9.20196	8.48566	9.60749	8.50939	9.4667	9.48684	3889	3626	3363	3925	4561	3476	4049	3596	4083	3507	3633	4173
ENSMUSG00000015806	12.9143	20.4079	11.647	19.1937	11.6144	17.84340957	11.297	19.7565	14.5011	20.7971	20.2628	18.2647	1970	2986	1828	2912	1871	2632	1774	2988	2201	3057	2776	2869
ENSMUSG00000015812	1.10136	0.751505	1.08816	0.60416	0.71791	1.109406752	1.68237	1.14524	1.09485	1.15154	0.696824	0.383814	62	41	62	34	43	59	96	64	61	61	36	23
ENSMUSG00000015829	0.0192508	0.00357516	0.0199962	0.0204979	0.0001	0.017318172	0.0001	0.00691703	0.0103428	0.0177516	0.00381698	0.0001	22	4	23	23	0	19	0	8	12	19	4	0
ENSMUSG00000015837	647.807	709.596	822.548	506.826	502.381	640.6726618	730.885	755.217	714.122	615.784	665.634	575.125	185372	194663	241903	144285	151839	177287	215275	214165	203138	169855	171035	169411
ENSMUSG00000015839	93.0312	101.926	97.7666	75.852	77.5893	74.47100673	112.732	142.634	135.318	93.1534	105.493	103.009	30112	31628	32522	24425	26526	23311	37558	45752	43540	29064	30661	34322
ENSMUSG00000015843	0.0191976	0.0001	0.0001	0.0001	0.0001	0.0001	0.0001	0.0001	0.0001	0.0001	0.0001	0.0001	4	0	0	0	0	0	0	0	0	0	0	0
ENSMUSG00000015846	14.6386	12.4812	12.6402	13.1067	12.0063	12.17663357	13.8503	14.6203	13.6174	13.2575	12.5169	12.7891	6819	5573	6051	6074	5906	5485	6641	6749	6306	5952	5235	6133
ENSMUSG00000015850	9.15557	7.5918	6.49647	9.38746	9.82728	7.318033635	4.98357	6.2565	6.39183	6.11716	6.58846	8.23048	3279	2607	2393	3345	3718	2534	1838	2221	2276	2113	2119	3035
ENSMUSG00000015852	0.0001	0.0001	0.0001	0.0001	0.0001	0.0001	0.0360194	0.0001	0.0001	0.0001	0.0001	0.0001	0	0	0	0	0	0	8	0	0	0	0	0
ENSMUSG00000015854	0.0001	0.0001	0.0001	0.009903	0.0001	0.0001	0.0001	0.0001	0.0001	0.0001	0.0001	0.0001	0	0	0	2	0	0	0	0	0	0	0	0
ENSMUSG00000015869	17.0898	17.6201	17.7828	15.7747	20.6418	17.59511241	20.5377	18.573	21.6108	18.7343	20.0521	18.3827	4967	4911	5314	4564	6337	4946	6145	5350	6245	5250	5234	5500
ENSMUSG00000015879	0.028054	0.013375	0.00961311	0.0344406	0.00193275	0.029473877	0.0249138	0.0265123	0.0001	0.0389619	0.020859	0.019487	21	10	8	27	2	21	19	20	0	29	14	16
ENSMUSG00000015880	2.06357	1.83396	1.70044	1.62262	1.7139	1.335952948	1.00685	1.1028	1.56769	0.833837	0.917095	1.13128	1246	1063	1056	976	1095	781	626	662	942	489	499	705
ENSMUSG00000015882	0.780051	0.740145	0.920174	1.08266	0.913552	0.907004023	1.00122	0.88227	0.812693	0.971622	0.769158	0.771784	1256	1145	1523	1735	1555	1414	1659	1410	1302	1510	1113	1280
ENSMUSG00000015889	12.6772	13.1182	12.2192	11.5008	12.6492	11.73032974	11.6308	12.188	12.3005	11.2565	12.6738	12.6574	6600	6547	6537	5957	6956	5905	6233	6288	6367	5650	5924	6784
ENSMUSG00000015890	0.047544	0.093047	0.035384	0.018309	0.085407	0.110676	0.0001	0.0001	0.0001	0.018762	0.101353	0.017695	10	19	8	4	19	23	0	0	0	4	19	4
ENSMUSG00000015932	710.589	715.274	784.39	678.885	685.403	735.166809	822.99	929.642	937.898	787.531	947.028	911.736	115784	111732	131355	110051	117959	115841	138030	150116	151918	123694	138562	152926
ENSMUSG00000015937	14.728	14.5835	12.9911	14.2015	15.4077	12.9315955	14.0309	14.3321	15.0945	15.4627	15.4509	15.0087	8553	8121	7755	8206	9452	7263	8389	8251	8714	8656	8058	8974
ENSMUSG00000015942	0.666796	0.683054	0.824674	1.3763	0.394668	0.623192634	0.489876	0.627711	0.626153	1.06378	1.55063	0.568973	356	348	451	725	223	321	269	331	331	545	738	311
ENSMUSG00000015943	9.07469	10.2632	10.1458	10.788	11.4817	8.663032691	10.3882	10.1436	8.83375	10.3427	10.7946	10.1883	838	909	963	991	1120	773	988	929	811	921	896	968
ENSMUSG00000015944	6.59625	6.10207	5.52411	7.24914	7.28347	6.979150781	6.51886	7.29129	6.7839	7.46697	7.9718	6.79412	4253	3772	3661	4650	4960	4352	4326	4659	4348	4641	4616	4510
ENSMUSG00000015947	0.084862	0.017704	0.033146	0.375867	0.127923	0.12644	0.135369	0.017187	0.0001	0.25515	0.293947	0.015784	19	4	8	83	30	27	31	4	0	55	59	4
ENSMUSG00000015950	12.8241	4.18288	3.8916	8.9075	4.15621	4.44646947	12.25	3.16471	1.38164	10.0357	3.85699	1.87153	4009	1255	1253	2772	1374	1347	3940	983	432	3023	1085	604
ENSMUSG00000015957	7.21658	4.95304	4.11155	8.04558	4.61951	4.427152367	4.52448	3.42478	5.45021	3.6952	4.20539	5.77456	2548	1677	1492	2826	1724	1512	1645	1200	1913	1259	1335	2099
ENSMUSG00000015961	42.5526	39.7691	42.0062	38.3219	34.9081	37.7754505	38.9276	37.6148	38.2992	32.7603	31.6438	35.3187	16440	14731	16680	14731	14246	14114	15482	14403	14710	12202	10979	14047
ENSMUSG00000015962	0.225605	0.056071	0.05587	0.0001	0.0001	0.059376	0.0001	0.0001	0.273552	0.044028	0.210297	0.108084	15	4	4	0	0	4	0	0	18	3	13	8
ENSMUSG00000015966	0.0741718	0.0355276	0.0773742	0.0444127	0.0233276	0.068875789	0.110078	0.0924419	0.0939313	0.191487	0.0001	0.0400662	24	11	27	14	9	22	37	31	31	59	0	14
ENSMUSG00000015968	0.0943702	0.0309659	0.0534797	0.107698	0.0505546	0.020214596	0.0738613	0.00781452	0.0399879	0.070198	0.0293599	0.00370187	102	32	60	116	59	22	83	10	44	74	29	5
ENSMUSG00000015970	1.39812	1.45253	1.55903	1.94106	1.97138	2.284706606	1.43797	1.77715	1.57777	1.74087	2.38814	2.18212	742	739	850	1025	1105	1172	785	934	832	891	1137	1191
ENSMUSG00000015971	5.01621	5.33544	4.61313	4.84061	4.77419	4.804952453	4.81404	5.29815	4.87456	4.59513	4.61076	4.73382	3858	3932	3645	3705	3878	3573	3812	4038	3728	3407	3185	3747
ENSMUSG00000015980	1.29368	1.53444	1.46771	1.43282	1.55196	1.943718564	1.43318	1.71922	1.39825	1.80919	1.89492	1.75053	404	457	470	445	511	585	460	532	434	543	531	561
ENSMUSG00000015981	0.269684	0.0299727	0.25639	0.237891	0.134417	0.196757567	0.254282	0.250676	0.276976	0.0001	0.105382	0.0558285	53	6	52	47	28	38	52	49	55	0	19	12
ENSMUSG00000015994	18.7886	19.2852	18.5405	18.0547	17.8907	21.02773507	20.5927	18.3623	23.8601	18.8591	20.7231	21.109	4827	4751	4895	4615	4856	5224	5447	4677	6094	4671	4781	5583
ENSMUSG00000016018	17.454	16.6018	17.7787	17.2242	18.0945	17.5152434	17.8164	18.2763	17.2619	16.4303	15.4746	16.7585	9533	8693	9980	9360	10438	9252	10017	9892	9373	8651	7591	9423
ENSMUSG00000016024	1.01219	1.33951	1.32406	0.932197	1.05586	1.227885135	1.18319	1.28826	1.17513	1.12742	1.00208	0.882538	419	531	563	383	461	491	505	529	483	450	373	376
ENSMUSG00000016028	8.39526	7.25655	6.32757	8.76265	7.88411	6.941888642	5.83382	8.22209	7.77195	5.47196	6.54411	6.68156	7881	6531	6106	8184	7817	6302	5637	7649	7252	4953	5517	6457
ENSMUSG00000016087	1.50867	0.456452	0.582226	1.96625	0.745147	0.646156229	2.99936	0.570565	0.271384	3.35981	0.393208	0.295533	449	131	178	582	234	186	918	169	81	963	105	91
ENSMUSG00000016128	4.14013	8.19127	9.61931	8.46607	9.78923	10.55442485	8.26447	11.0437	9.76628	8.88459	9.27823	10.0575	3036	5757	7247	6176	7579	7482	6237	8023	7118	6278	6107	7589
ENSMUSG00000016150	0.0001	0.0001	0.0001	0.0001	0.0001	0.00256038	0.0001	0.00249859	0.00503465	0.0001	0.0001	0.0001	0	0	0	0	0	4	0	4	8	0	0	0
ENSMUSG00000016179	0.146231	0.264812	0.233364	0.0680367	0.102954	0.231446602	0.0809694	0.171962	0.0894898	0.0934336	0.0431775	0.168236	35	61	57	16	26	54	20	42	21	22	10	42
ENSMUSG00000016181	2.60349	2.76283	2.57394	2.99848	2.71436	2.882236067	3.05707	2.99442	2.58648	2.77149	2.50391	2.82797	1451	1479	1476	1664	1599	1556	1754	1655	1433	1490	1255	1622
ENSMUSG00000016194	0.982141	0.911314	0.252233	1.15622	0.886574	0.419016273	1.7216	0.390493	0.779765	1.77109	0.392589	0.900709	358	318	96	419	341	149	645	142	283	621	129	338
ENSMUSG00000016200	0.0580395	0.0895735	0.0807682	0.0594113	0.0709991	0.099256361	0.0858032	0.0670476	0.0730184	0.0724409	0.0599289	0.0913013	60	88	85	61	77	98	90	68	74	72	55	96
ENSMUSG00000016206	4.39692	3.08938	2.42015	3.78867	3.59604	3.373262	3.66669	2.67464	2.53775	3.46755	2.7555	3.20566	540	364	305	463	466	400	463	325	310	410	304	405
ENSMUSG00000016239	4.80815	4.08894	5.47903	4.95026	4.38122	6.803070283	5.12935	4.45873	5.0625	4.30221	4.16255	5.06804	1565	1276	1832	1602	1505	2140	1718	1437	1637	1349	1217	1697
ENSMUSG00000016252	44.7001	55.9792	47.2409	47.2596	51.5587	47.82464938	57.9973	51.8391	51.6275	62.3014	58.3	63.2877	6694	8037	7271	7041	8154	6926	8940	7693	7685	8992	7840	9755
ENSMUSG00000016253	14.4308	15.9113	13.5134	13.4852	14.3222	12.8711531	13.3362	15.2462	14.0866	14.4788	15.8032	13.5099	3551	3752	3417	3302	3721	3062	3376	3716	3446	3432	3491	3421
ENSMUSG00000016255	0.088055	0.0001	0.0001	0.0001	0.05939	0.0001	0.067513	0.0001	0.0001	0.065075	0.165051	0.045703	11	0	0	0	8	0	9	0	0	8	18	6
ENSMUSG00000016256	205.111	197.831	198.971	172.358	167.807	157.104858	219.023	208.141	186.635	199.738	188.548	171.856	25202	23303	25125	21069	21777	18667	27700	25344	22796	23657	20803	21736
ENSMUSG00000016257	29.8708	33.7915	29.3008	28.2708	31.4852	28.98909207	34.3411	29.2299	32.3159	33.0801	30.9896	30.3929	4739	5139	4778	4463	5276	4448	5608	4596	5096	5061	4414	4964
ENSMUSG00000016262	8.2758	8.49859	7.51973	10.1276	10.4841	8.773274328	6.29623	7.01886	8.33195	8.09157	9.13873	9.28611	2718	2675	2537	3309	3637	2786	2128	2284	2720	2562	2694	3139
ENSMUSG00000016283	0.732345	0.0580525	0.311569	0.185154	0.0364795	0.073502579	0.870001	0.170103	0.0001	0.263682	0.0940923	0.0001	98	8	43	25	6	10	119	23	0	34	12	0
ENSMUSG00000016308	15.8055	16.2196	16.229	16.2956	14.5493	22.73131271	16.2692	16.2792	16.8896	11.9552	17.0698	17.7322	3065	3015	3235	3144	2979	4261	3247	3127	3255	2236	2971	3538
ENSMUSG00000016319	271.438	286.681	255.14	262.75	260.424	249.1726199	268.356	272.79	276.376	266.252	284.484	277.679	38097	38573	36802	36687	38606	33819	38768	37943	38560	36021	35853	40119
ENSMUSG00000016327	0.0001	0.0001	0.0001	0.0001	0.0001	0.0001	0.0001	0.0001	0.0001	0.0001	0.011566	0.0001	0	0	0	0	0	0	0	0	0	0	4	0
ENSMUSG00000016344	26.7913	29.4974	25.1179	30.1567	28.4707	27.0208677	27.9471	27.1272	24.7724	31.7873	32.8991	28.4602	3055	3224	2943	3419	3429	2980	3280	3065	2809	3494	3368	3341
ENSMUSG00000016346	0.0001	0.00282697	0.0001	0.00540927	0.0001	0.0001	0.0001	0.0001	0.00545215	0.00281133	0.0001	0.0001	0	4	0	8	0	0	0	0	8	4	0	0
ENSMUSG00000016349	0.20965	0.285421	0.275611	0.116156	0.178352	0.0001	0.141935	0.0001	0.191576	0.196555	0.209632	0.174727	38	49	51	21	34	0	26	0	34	34	34	32
ENSMUSG00000016356	0.31644	0.143919	0.134402	0.180527	0.204869	0.23490523	0.190745	0.14679	0.182909	0.213451	0.170972	0.236522	139	61	61	80	95	102	87	65	80	92	68	107
ENSMUSG00000016382	192.002	191.083	215.113	190.501	209.545	220.7237387	142.852	177.182	180.264	176.796	192.753	201.165	69382	66198	79890	68487	79979	77133	53135	63452	64755	61584	62545	74830
ENSMUSG00000016386	0.022098	0.0262889	0.0250117	0.0643876	0.108203	0.013314504	0.0125087	0.0129919	0.0001	0.0131673	0.057202	0.0001	7	8	8	20	34	4	4	4	0	4	15	0
ENSMUSG00000016409	7.73179	7.37053	8.15049	6.44626	6.83159	7.741009285	7.66412	7.43247	7.46807	7.3131	7.19792	7.50226	2853	2608	3091	2367	2663	2762	2911	2718	2740	2602	2385	2850
ENSMUSG00000016427	69.7039	77.6494	68.1765	85.1683	83.3941	76.89994	85.5002	79.3538	76.2914	83.4585	87.5417	86.5375	2491	2660	2504	3028	3147	2657	3145	2810	2710	2875	2809	3183
ENSMUSG00000016458	0.267915	1.02856	0.417773	0.513058	1.11256	0.389100312	0.80798	0.385229	0.645965	0.647675	0.525224	0.596346	146	524	231	273	625	202	443	205	343	333	253	328
ENSMUSG00000016477	3.22246	2.46924	2.0706	2.42311	2.49052	1.70025946	2.81976	2.13707	2.62885	2.51992	1.35518	2.35418	1493	1096	986	1118	1219	763	1344	981	1211	1125	564	1123
ENSMUSG00000016481	8.21539	7.0836	7.89219	7.38617	6.55244	7.203512244	7.51437	9.74983	8.6982	9.18539	6.95918	8.04807	7253	5998	7161	6487	6112	6153	6829	8530	7633	7816	5519	7316
ENSMUSG00000016487	14.1684	18.1953	15.9074	15.7436	20.0867	16.02475061	15.7072	15.5314	16.4565	16.38	14.6643	16.4986	13457	16566	15528	14877	20148	14717	15355	14619	15538	14996	12507	16130
ENSMUSG00000016493	0.133668	0.0961296	0.0920043	0.12446	0.170653	0.142433993	0.157565	0.249595	0.077802	0.0583784	0.158001	0.0856815	88	60	62	81	118	90	107	161	51	37	92	58
ENSMUSG00000016494	3.2235	7.64591	3.01525	3.09471	6.95045	2.858682512	6.39829	2.39863	3.39022	6.10219	2.41143	2.53542	2007	4558	1928	1916	4564	1720	4097	1480	2097	3659	1348	1624
ENSMUSG00000016495	2.79684	3.39498	3.1378	3.80276	3.67519	3.025169867	3.86515	3.38998	3.2025	3.91457	3.89794	3.97397	909	1058	1049	1231	1262	952	1293	1093	1036	1226	1141	1330
ENSMUSG00000016496	4.59357	1.74956	1.89634	3.90724	1.62845	1.747249	4.9753	1.90042	1.11446	3.63219	1.32994	0.83789	1419	518	602	1201	532	522	1582	582	343	1082	369	267
ENSMUSG00000016498	0.594483	0.221507	0.248912	0.707122	0.238369	0.300088626	0.649138	0.180485	0.175676	0.728634	0.197149	0.0001	100	37	43	118	43	49	113	30	30	118	30	0
ENSMUSG00000016503	9.2467	10.1548	9.60079	9.79649	10.436	9.991806634	8.80192	8.70834	10.01	10.4038	10.5984	11.5001	2011	2117	2146	2120	2397	2101	1970	1878	2163	2181	2070	2575
ENSMUSG00000016510	4.34551	2.94465	3.43311	3.09172	3.03296	3.727994026	3.14322	4.36048	2.90152	3.83645	3.47903	3.40369	1902	1236	1545	1346	1404	1578	1415	1892	1262	1619	1368	1537
ENSMUSG00000016520	7.43388	8.06908	7.16931	8.35821	8.40758	7.795079464	7.30203	7.89813	7.49712	8.4241	8.94137	8.71029	2889	3007	2864	3231	3451	2930	2921	3042	2896	3156	3120	3484
ENSMUSG00000016524	0.056344	0.100651	0.271735	0.0771553	0.0001	0.138765357	0.147824	0.0935224	0.135128	0.0001	0.0001	0.237848	6	10	28	8	0	14	15	10	14	0	0	24
ENSMUSG00000016526	7.62593	6.89037	7.67031	8.23309	6.44818	7.032554785	8.22505	7.99238	8.63161	8.10266	7.27941	8.60448	2067	1790	2137	2220	1846	1844	2295	2147	2326	2117	1772	2401
ENSMUSG00000016528	74.3929	74.1133	74.227	76.5756	77.042	75.4530844	69.1624	73.6749	74.0568	71.3539	78.6699	77.1342	19290	18423	19781	19754	21100	18920	18459	18932	19089	17835	18317	20588
ENSMUSG00000016529	0.198156	0.094632	0.127976	0.147871	0.538753	0.35525	0.51503	0.101903	0.212376	0.294875	0.149954	0.065403	23	11	15	17	64	39	60	12	24	32	16	8
ENSMUSG00000016534	39.4966	41.3905	41.4124	41.5885	42.8589	43.30389662	43.2976	45.907	42.5021	44.7639	45.3804	44.6563	32170	32320	34666	33699	36871	34109	36299	37055	34413	35146	33191	37442
ENSMUSG00000016541	212.697	234.354	245.85	214.962	235.953	252.268539	196.571	250.247	225.898	218.155	273.967	247.054	35129	37107	41731	35321	41161	40291	33417	40959	37088	34731	40630	42003
ENSMUSG00000016552	0.555569	0.53286	0.663874	0.412353	0.449592	0.572403946	0.805844	0.358005	0.379533	0.561177	0.287423	0.460388	283	259	347	209	242	282	422	181	192	275	131	241
ENSMUSG00000016554	46.8751	50.7068	49.7887	43.1123	47.0286	48.61586184	45.1945	45.2419	46.0448	45.5294	47.4217	44.5034	19859	20596	21679	18172	21044	19918	19708	18996	19393	18593	18041	19409
ENSMUSG00000016559	183.287	198.655	205.957	183.314	200.482	218.2177345	194.708	197.401	197.113	193.429	219.861	220.954	46511	48326	53712	46278	53734	53549	50857	49641	49722	47314	50097	57717
ENSMUSG00000016619	29.8244	31.695	36.218	29.273	30.0368	32.25458969	35.5392	34.703	36.9971	30.3933	31.7198	33.3439	12446	12681	15534	12153	13239	13017	15266	14352	15348	12226	11887	14324
ENSMUSG00000016624	0.20131	0.22261	0.193523	0.222167	0.183492	0.353487049	0.481841	0.304888	0.172707	0.282871	0.292854	0.21821	74	79	74	83	72	126	181	111	64	100	97	83
ENSMUSG00000016626	0.0001	0.0001	0.0001	0.0001	0.0001	0.0001	0.0001	0.0001	0.0001	0.0001	0.0001	0.0001	0	0	0	0	0	0	0	0	0	0	0	0
ENSMUSG00000016637	7.44314	6.70648	5.0336	7.6454	6.39313	5.759029885	5.49032	4.99353	5.78992	5.63918	6.20833	6.1177	1821	1573	1266	1858	1651	1362	1383	1211	1406	1329	1363	1540
ENSMUSG00000016664	46.7349	21.3583	42.7505	42.9428	45.0622	41.94484345	40.9221	45.8539	43.9296	40.1093	43.8215	43.7043	19559	8572	18390	17882	19922	16979	17631	19021	18281	16183	16471	18830
ENSMUSG00000016756	0.533677	0.224888	0.366651	0.458727	0.271529	0.416321762	1.63358	0.17024	0.126849	1.50808	0.094398	0.0578084	487	196	345	416	262	366	1530	154	116	1323	78	55
ENSMUSG00000016757	20.0839	10.7348	18.7407	20.4596	22.2224	9.741533918	8.7011	19.0342	19.8078	17.5903	20.2148	19.3439	6917	3545	6634	7011	8085	3245	3086	6498	6782	5841	6253	6858
ENSMUSG00000016758	12.8723	10.0273	7.2828	11.1461	11.8955	9.935780881	9.11005	9.42818	9.44415	10.7655	13.2153	14.2025	1748	1306	1017	1506	1706	1305	1273	1269	1275	1410	1611	1985
ENSMUSG00000016763	0.035876	0.0303527	0.0119653	0.0557992	0.0127434	0.004639333	0.0768718	0.0081287	0.0001	0.0338194	0.0498761	0.00871692	31	25	11	47	12	5	70	7	0	29	38	8
ENSMUSG00000016831	14.0543	14.0055	14.1543	13.1057	13.1419	14.156154	14.7077	15.1395	14.4661	13.0356	12.7873	13.6221	8331	7959	8622	7729	8228	8115	8973	8893	8524	7449	6807	8313
ENSMUSG00000016833	25.4209	34.6572	29.6976	27.5459	30.388	26.17334944	30.964	29.4891	29.3773	29.333	30.92	33.9185	2336	3051	2803	2516	2948	2325	2928	2683	2682	2598	2550	3206
ENSMUSG00000016918	0.663779	1.8235	0.678818	0.69854	2.30936	0.812412376	1.69348	0.907146	1.20438	1.81141	0.728154	1.05473	643	1688	676	673	2352	760	1685	869	1156	1687	633	1049
ENSMUSG00000016921	40.055	36.0087	41.9695	37.7149	35.7614	41.40311335	40.4301	36.4074	38.5174	35.3695	37.1321	35.8972	16429	14159	17692	15389	15492	16423	17070	14799	15705	13985	13675	15157
ENSMUSG00000016933	5.46533	4.22893	3.83078	5.26214	5.08055	4.302855152	3.72629	3.80556	3.57008	4.53567	3.58099	4.26676	3668	2720	2644	3512	3600	2794	2574	2531	2383	2936	2159	2950
ENSMUSG00000016940	8.16122	7.64491	6.52396	8.78931	9.23518	8.055951088	6.91864	7.77482	7.16499	8.69333	9.77229	8.94789	2096	1882	1724	2246	2506	2001	1830	1979	1830	2153	2253	2367
ENSMUSG00000016942	0.0326811	0.0001	0.0001	0.0321006	0.0123413	0.013122455	0.0001	0.0001	0.0001	0.0001	0.0145688	0.0603838	10	0	0	10	4	4	0	0	0	0	4	18
ENSMUSG00000016946	13.0586	12.2447	13.6573	12.6651	12.4493	12.54583528	11.9677	11.4993	11.7851	11.3296	12.1901	11.5839	4154	3734	4465	4009	4183	3860	3919	3626	3727	3474	3482	3794
ENSMUSG00000016982	0.0001	0.0308593	0.0158893	0.0001	0.0001	0.015881029	0.00335282	0.0150585	0.0176268	0.0001	0.0001	0.0303047	0	9	5	0	0	5	2	5	6	0	0	10
ENSMUSG00000016984	4.71026	4.37208	5.0956	4.56285	4.87486	4.912128	5.11762	4.85382	4.23655	4.04053	4.79672	4.26298	1681	1496	1869	1620	1838	1696	1880	1717	1503	1390	1537	1566
ENSMUSG00000016995	2.07722	3.44639	2.50209	3.40606	5.6372	3.71314824	1.69379	1.99981	1.95469	2.20529	2.98318	2.58803	917	1458	1135	1496	2628	1586	771	875	859	939	1183	1176
ENSMUSG00000016998	0.0001	0.0001	0.0001	0.0001	0.0001	0.0001	0.0001	0.0001	0.0001	0.0001	0.0001	0.0001	0	0	0	0	0	0	0	0	0	0	0	0
ENSMUSG00000017000	0.0001	0.0001	0.0001	0.0001	0.0001	0.0001	0.0001	0.0001	0.0001	0.0001	0.0001	0.0001	0	0	0	0	0	0	0	0	0	0	0	0
ENSMUSG00000017002	324.792	462.245	428.382	84.9644	136.118	106.2556282	424.866	501.97	390.513	165.682	140.806	119.004	32679	44588	44297	8506	14466	10339	44001	50052	39060	16069	12722	12327
ENSMUSG00000017003	0.0001	0.0001	0.0001	0.0001	0.0001	0.0001	0.0001	0.0001	0.0001	0.0001	0.0001	0.0001	0	0	0	0	0	0	0	0	0	0	0	0
ENSMUSG00000017004	0.0001	0.0001	0.0001	0.0001	0.0001	0.0001	0.0001	0.0001	0.0001	0.0001	0.0001	0.0001	0	0	0	0	0	0	0	0	0	0	0	0
ENSMUSG00000017007	0.374268	0.552169	0.54645	0.85532	1.28845	0.891032608	0.417725	0.615053	0.455342	0.571191	0.571264	0.73028	184	261	275	418	667	423	211	299	222	270	252	369
ENSMUSG00000017009	109.818	112.567	108.36	96.4266	115.55	95.89650272	116.975	118.061	121.79	119.539	112.836	119.125	23850	23436	24186	20834	26505	20140	26149	25409	26293	25024	22004	26631
ENSMUSG00000017049	0.0001	0.0001	0.0001	0.0001	0.0001	0.0001	0.0001	0.0001	0.0001	0.0001	0.0001	0.0001	0	0	0	0	0	0	0	0	0	0	0	0
ENSMUSG00000017057	12.8463	12.8001	10.2681	12.1936	11.3936	10.235192	12.7344	12.3058	11.4485	11.9988	11.5762	11.7988	4066	3884	3341	3840	3809	3133	4149	3860	3603	3661	3290	3845
ENSMUSG00000017064	0.0001	0.0001	0.0001	0.0001	0.0001	0.0001	0.0001	0.0001	0.0001	0.0001	0.0001	0.0001	0	0	0	0	0	0	0	0	0	0	0	0
ENSMUSG00000017119	20.9292	21.3111	23.5231	20.0174	20.9041	23.43963489	21.5404	25.0583	23.544	20.8846	23.1424	21.0744	12269	11978	14172	11675	12944	13286	12998	14558	13720	11801	12183	12718
ENSMUSG00000017132	9.1188	7.31504	7.56417	10.135	8.06633	7.786762327	9.85104	7.98398	6.95794	10.6425	7.01223	7.19486	3039	2337	2590	3361	2840	2510	3379	2637	2306	3419	2099	2469
ENSMUSG00000017144	12.843	12.2766	15.2254	11.4947	9.29148	11.72772991	13.3941	13.328	13.6395	10.6688	9.2746	9.51979	4855	4449	5915	4323	3711	4287	5211	4994	5126	3887	3148	3705
ENSMUSG00000017146	1.47359	0.897168	0.90129	1.16011	1.02373	0.953677359	0.822068	0.81675	1.14134	0.694892	0.659593	0.953501	1074	627	676	842	789	672	617	591	827	489	432	716
ENSMUSG00000017165	0.150766	0.0001	0.231872	0.184519	0.360476	0.350085	0.166072	0.104351	0.110942	0.0001	0.329822	0.161864	6	0	10	8	15	14	7	5	5	0	12	7
ENSMUSG00000017167	0.129503	0.142836	0.0397393	0.172175	0.182033	0.089410451	0.296553	0.200763	0.108977	0.322353	0.0532978	0.115489	65	70	21	87	98	44	153	100	55	156	25	60
ENSMUSG00000017176	7.04398	8.16217	6.08322	7.00872	7.5109	6.659504303	6.8659	6.27903	7.2664	7.628	7.60433	7.19094	2059	2286	1828	2037	2317	1882	2065	1819	2111	2149	1995	2162
ENSMUSG00000017188	64.57	75.5254	57.3247	69.4494	71.6905	61.983841	68.6337	70.5052	68.5984	68.0491	82.014	76.994	4878	5470	4451	5221	5721	4529	5338	5279	5152	4956	5564	5988
ENSMUSG00000017195	0.08114	0.0001	0.076485	0.026244	0.0001	0.0001	0.0489357	0.0001	0.0001	0.0138735	0.0486648	0.0209245	13	0	12	4	0	0	8	0	0	2	7	4
ENSMUSG00000017204	0.016177	0.0001	0.0001	0.0001	0.0001	0.050184	0.0001	0.0001	0.0001	0.0001	0.0001	0.0001	4	0	0	0	0	12	0	0	0	0	0	0
ENSMUSG00000017210	5.08233	5.26084	4.43589	5.01718	5.37944	4.641447653	4.80191	5.43338	5.2043	4.92162	5.20829	5.39568	2836	2813	2543	2783	3166	2504	2758	3003	2884	2646	2608	3097
ENSMUSG00000017211	0.0001	0.0001	0.0001	0.0001	0.0001	0.0001	0.0001	0.0001	0.0001	0.0001	0.0001	0.0001	0	0	0	0	0	0	0	0	0	0	0	0
ENSMUSG00000017221	46.719	41.9242	42.4296	43.5758	43.8412	45.78979519	44.1152	41.5276	42.8901	45.6036	44.2825	42.9811	19788	17025	18470	18362	19613	18755	19233	17432	18060	18620	16843	18741
ENSMUSG00000017264	17.2621	18.1995	17.9909	16.1109	17.4879	17.27376737	17.6097	16.7541	16.7467	17.1464	17.1317	16.9047	5292	5350	5670	4914	5664	5122	5557	5091	5104	5067	4719	5335
ENSMUSG00000017286	8.52956	8.65279	7.70125	8.77393	9.08623	7.03671472	6.57789	6.88675	6.79001	7.24353	7.76907	8.07724	4368	4248	4054	4470	4915	3486	3468	3495	3458	3576	3573	4259
ENSMUSG00000017288	11.5345	10.9201	11.414	11.8837	11.1243	11.94104983	11.2314	12.1872	11.9846	12.4955	13.0379	12.431	5121	4648	5208	5249	5216	5127	5133	5361	5290	5346	5197	5680
ENSMUSG00000017291	9.91314	9.48637	11.4668	11.4591	10.2772	11.74696557	11.4499	10.9918	10.6495	10.5977	9.32951	9.63731	10499	9633	12482	12075	11497	12032	12483	11537	11213	10820	8874	10507
ENSMUSG00000017299	14.1321	12.8835	13.0854	11.7994	13.4448	12.26432855	14.3118	12.7898	11.5502	14.218	15.3206	12.961	2558	2236	2434	2126	2571	2149	2667	2295	2079	2481	2492	2416
ENSMUSG00000017300	0.0001	0.0001	0.0001	0.0001	0.10259	0.0001	0.0001	0.055622	0.0001	0.285923	0.0001	0.158322	0	0	0	0	8	0	0	4	0	19	0	12
ENSMUSG00000017307	5.12195	5.50702	4.65448	5.64906	6.08616	5.819147656	5.01749	5.07043	5.07758	5.85953	6.24359	5.47665	874	901	817	960	1096	960	881	859	861	964	957	963
ENSMUSG00000017309	0.0001	0.0001	0.0001	0.015965	0.0001	0.0001	0.015653	0.0001	0.032186	0.066265	0.12541	0.031137	0	0	0	4	0	0	4	0	8	15	27	8
ENSMUSG00000017310	0.0001	0.0001	0.057134	0.0001	0.0001	0.0001	0.0001	0.0001	0.059069	0.0001	0.0001	0.0001	0	0	4	0	0	0	0	0	4	0	0	0
ENSMUSG00000017311	0.476563	0.179069	0.59114	0.104622	0.948784	1.014517382	0.066933	0.0967934	0.471588	0.216472	0.220096	0.949985	27	12	34	6	56	55	4	6	26	12	12	54
ENSMUSG00000017314	2.14025	1.93963	1.67227	2.56818	3.05157	2.174415481	2.34514	2.5509	2.36362	2.78894	2.89346	2.77504	879	764	706	1049	1323	863	990	1038	965	1104	1067	1174
ENSMUSG00000017316	0.0001	0.0001	0.0001	0.0001	0.0001	0.0001	0.0001	0.0001	0.0001	0.0001	0.0001	0.0001	0	0	0	0	0	0	0	0	0	0	0	0
ENSMUSG00000017344	0.0001	0.0001	0.0001	0.0001	0.0001	0.0001	0.0419101	0.0001	0.0001	0.0001	0.0001	0.0196814	0	0	0	0	0	0	8	0	0	0	0	4
ENSMUSG00000017376	5.16989	4.75925	4.83458	6.27099	4.37442	5.798167391	6.31663	4.90879	4.58385	6.18805	4.50173	5.45513	2403	2121	2309	2898	2147	2606	3022	2260	2118	2772	1879	2610
ENSMUSG00000017386	36.2502	42.3129	40.7293	30.9179	36.3129	33.39657173	36.7488	47.6555	40.1532	30.2969	41.2731	34.7953	10177	11388	11751	8635	10768	9066	10619	13258	11206	8199	10404	10055
ENSMUSG00000017390	1.19624	1.20912	1.3529	1.58498	1.73225	1.331603656	1.77025	1.70565	1.47205	2.13322	2.887	2.0764	334	325	388	441	511	360	509	474	409	573	723	597
ENSMUSG00000017400	0.823078	0.239057	0.292464	1.21069	0.112221	0.287710513	1.14917	0.189865	0.169384	1.31321	0.101637	0.129311	221	62	81	323	32	75	317	51	46	339	25	36
ENSMUSG00000017404	714.17	793.156	731.415	715.239	721.893	689.8985447	769.94	708.373	712.528	807.453	754.122	729.918	62235	66261	65506	62008	66444	58138	69061	61174	61724	67826	59009	65477
ENSMUSG00000017405	2.91243	3.01014	3.04152	2.49825	1.88528	2.672091926	2.87323	3.39946	2.96148	2.26958	2.64208	2.7206	1301	1288	1396	1110	890	1154	1321	1505	1314	977	1061	1250
ENSMUSG00000017412	0.0872421	0.0589827	0.0617072	0.0979383	0.0668911	0.056148036	0.0505182	0.0687824	0.0407607	0.03095	0.086931	0.0785977	67	44	49	75	54	42	40	53	31	23	60	62
ENSMUSG00000017417	0.121421	0.104561	0.0530465	0.206538	0.257714	0.041162079	0.190436	0.0550774	0.145005	0.326126	0.0361549	0.108836	51	42	23	86	113	17	81	23	61	130	14	47
ENSMUSG00000017418	0.532982	0.453024	0.571308	0.686007	3.68465	0.538339645	4.47278	0.914197	0.916947	4.26051	3.16565	0.482934	475	387	524	609	3463	465	4096	808	812	3653	2529	443
ENSMUSG00000017421	19.7033	17.9939	20.0401	18.0174	19.1702	19.96916253	21.8761	19.8241	20.545	17.3397	16.4205	19.2604	11190	9796	11696	10180	11498	10968	12787	11157	11598	9493	8374	11258
ENSMUSG00000017428	31.0687	34.701	35.2227	31.7427	31.5694	27.38510159	36.8372	34.6803	36.3568	33.5387	36.0048	36.0069	16913	18110	19707	17191	18152	14418	20641	18711	19675	17597	17601	20177
ENSMUSG00000017446	0.513264	0.666841	0.456832	0.518328	1.14683	0.487963546	0.37669	0.402512	0.374552	0.471911	0.632552	0.391473	138	171	126	138	325	126	104	107	100	122	153	108
ENSMUSG00000017453	0.0001	0.0001	0.0318483	0.0179456	0.016903	0.036923364	0.0001	0.0001	0.0001	0.0001	0.0197414	0.0366305	0	0	7	4	4	8	0	0	0	0	4	8
ENSMUSG00000017466	64.283	62.9254	54.2229	75.2245	76.2395	62.82891109	66.6526	72.4987	75.8672	79.1809	83.6583	89.083	21355	20040	18512	24861	26750	20184	22791	23868	25054	25355	24956	30464
ENSMUSG00000017478	10.693	10.0709	9.71938	9.83719	10.4879	9.785875734	10.1957	10.8491	10.969	9.27236	8.80106	8.75375	8383	7569	7830	7672	8685	7419	8228	8429	8549	7008	6195	7066
ENSMUSG00000017485	10.0956	10.7526	10.2425	11.608	11.5086	10.93613862	9.76797	10.8422	10.0361	10.0927	10.0824	9.90758	12581	12847	13119	14392	15149	13178	12530	13390	12434	12124	11284	12710
ENSMUSG00000017491	3.97971	2.17266	1.71024	3.17926	2.58883	1.708792597	1.84121	1.92335	3.31377	2.0861	1.92017	2.6302	1790	937	791	1422	1229	744	853	859	1481	904	776	1218
ENSMUSG00000017493	2.21345	5.61914	2.11092	3.04093	2.95781	3.75572727	4.39079	2.02202	3.75997	5.52799	2.94767	4.86985	834	2029	817	1140	1178	1368	1702	755	1408	2007	997	1888
ENSMUSG00000017499	5.21934	4.29335	4.24681	5.15675	4.60425	3.664049895	2.56481	2.50275	3.61515	2.10632	2.20412	3.26937	2329	1836	1947	2289	2171	1581	1179	1107	1604	908	883	1501
ENSMUSG00000017548	16.7346	15.2303	6.6832	16.9186	16.083	17.06004648	17.143	7.15983	16.6116	17.0968	14.2184	5.99369	7057	6158	2899	7098	7164	6958	7443	2994	6964	6950	5385	2603
ENSMUSG00000017550	1.01882	0.965136	0.82715	0.999296	1.1423	0.787743308	0.988466	0.959205	0.992569	0.896069	0.760941	0.911687	657	596	547	639	777	491	654	611	634	556	439	603
ENSMUSG00000017561	9.14186	8.91569	9.70418	8.74677	7.5028	8.362100942	9.70246	8.48199	8.19198	9.98146	9.09397	8.00943	3325	3108	3626	3166	2882	2941	3632	3057	2962	3499	2971	2998
ENSMUSG00000017588	0.0001	0.0001	0.0001	0.0001	0.0001	0.0001	0.0001	0.0001	0.0545	0.0001	0.0001	0.0001	0	0	0	0	0	0	0	0	8	0	0	0
ENSMUSG00000017607	0.939939	1.06171	0.702069	1.45247	1.54238	0.839978068	0.498006	0.575018	0.933382	0.602345	0.69438	1.08166	416	450	319	639	720	360	226	252	411	258	277	492
ENSMUSG00000017615	49.6755	52.3133	50.6597	51.7368	57.7931	53.17446861	44.045	15.0983	13.9168	47.6097	54.8268	54.2755	16016	16169	16785	16595	19680	16578	14616	4824	4461	14797	15873	18013
ENSMUSG00000017631	9.45351	8.87078	7.82181	8.86197	8.20911	7.370910504	7.83568	8.49981	8.15363	7.35866	7.31306	6.95779	7848	7060	6673	7318	7196	5918	6696	6991	6728	5887	5452	5945
ENSMUSG00000017639	1.70618	0.899797	0.980731	1.49742	0.837234	1.005209114	1.07113	1.1139	0.869357	1.16961	0.901385	0.909936	1085	549	641	948	562	619	701	702	550	717	515	596
ENSMUSG00000017652	1.1022	0.516007	0.177798	0.507633	0.324484	0.283692955	1.05342	0.229827	0.33246	0.851412	0.154991	0.231946	323	145	54	148	101	81	317	69	97	241	41	71
ENSMUSG00000017664	7.84994	8.57842	8.26057	10.034	9.03449	9.551782367	8.99301	7.69856	8.53412	11.0237	9.91819	8.62395	2627	2752	2839	3335	3189	3088	3094	2553	2835	3551	2976	2966
ENSMUSG00000017667	1.53304	1.47951	1.39172	1.27141	1.40884	1.464303	1.4954	1.31329	1.34101	1.27453	1.12603	1.36481	1073	993	1001	885	1042	991	1077	911	933	860	708	983
ENSMUSG00000017670	13.8038	14.7872	13.4629	13.0725	15.9231	14.09816737	13.1617	15.7455	14.0112	14.0068	16.467	14.4321	7833	8045	7850	7383	9544	7738	7689	8855	7904	7662	8390	8430
ENSMUSG00000017677	19.8889	19.3284	25.3754	19.7193	19.2422	22.86318617	23.5618	21.6416	19.0931	23.8597	17.7577	18.8966	6764	6302	8868	6672	6913	7520	8246	7293	6455	7821	5424	6616
ENSMUSG00000017679	1.16299	0.461439	1.33003	0.794443	1.50369	0.520798724	0.749924	1.42783	0.531151	0.546552	0.450516	0.490813	594	226	698	404	810	259	395	722	271	270	208	260
ENSMUSG00000017686	8.75155	9.06237	8.60608	8.86525	5.86241	9.214985918	8.84743	8.60941	8.37909	8.63464	9.35567	8.33839	5536	5497	5596	5579	3920	5637	5762	5397	5271	5268	5314	5431
ENSMUSG00000017688	0.0167677	0.0174897	0.014753	0.0001	0.0001	0.0001	0.0001	0.0001	0.0840295	0.0001	0.0373461	0.0244061	4	4	4	0	0	0	0	0	19	0	8	6
ENSMUSG00000017692	0.427804	0.545329	0.391529	0.370278	0.480641	0.268313253	0.409377	0.398583	0.302155	0.372586	0.242793	0.368914	175	212	164	150	205	105	171	160	122	145	88	154
ENSMUSG00000017697	1.54993	1.23795	0.916506	1.06573	1.05738	0.618873606	1.91489	0.802918	0.965029	1.60755	1.26867	1.33146	266	204	162	182	192	103	338	137	165	266	195	235
ENSMUSG00000017707	108.594	95.7936	105.225	103.581	91.892	100.4220221	119.478	100.518	96.0955	117.56	96.3111	92.2591	35556	30070	35409	33741	31779	31797	40267	32616	31278	37105	28317	31096
ENSMUSG00000017713	0.693919	0.531234	0.311483	0.861888	0.448177	0.6874052	0.651055	0.76679	0.593992	0.791756	0.458529	0.643222	173	128	80	214	118	166	168	190	148	190	103	166
ENSMUSG00000017715	29.436	29.3505	31.3254	29.2928	29.849	32.38967408	28.4078	30.4831	29.931	29.2973	33.0463	31.7585	13386	12797	14642	13254	14339	14245	13299	13738	13532	12844	13496	14868
ENSMUSG00000017716	7.19528	6.16755	5.19762	6.43028	6.25843	4.105101115	3.3789	3.44127	5.70562	3.34417	3.63649	5.13974	2088	1716	1550	1857	1919	1153	1010	990	1646	936	948	1536
ENSMUSG00000017718	0.49716	0.901395	0.858393	0.374679	0.380442	0.114596808	0.215073	0.210748	0.306904	0.326129	0.345867	0.247575	152	263	269	115	124	35	70	66	95	97	96	78
ENSMUSG00000017720	0.044232	0.0001	0.0001	0.0001	0.030632	0.097646	0.0001	0.0001	0.0001	0.0001	0.0001	0.008112	4	0	0	0	3	8	0	0	0	0	0	1
ENSMUSG00000017721	20.5049	21.7688	19.025	18.7819	22.2521	20.30553137	16.6908	19.1712	19.4148	19.4042	21.407	20.3585	6744	6863	6432	6147	7730	6457	5652	6247	6347	6153	6321	6893
ENSMUSG00000017723	380.995	425.332	386.456	417.629	395.495	390.4639077	385.613	480.049	536.732	467.555	584.538	604.777	37036	39638	38608	40390	40606	36705	38584	46244	51865	43810	51022	60517
ENSMUSG00000017724	1.36835	1.74347	1.44712	1.84374	1.38399	1.594349317	0.766189	0.754042	1.18762	1.05616	1.0152	1.12595	367	447	399	489	390	411	211	201	318	272	244	310
ENSMUSG00000017733	0.0001	0.0001	0.0001	0.0001	0.0001	0.0001	0.0001	0.0001	0.0001	0.0001	0.0001	0.0001	0	0	0	0	0	0	0	0	0	0	0	0
ENSMUSG00000017734	11.0952	11.2418	10.5136	4.99215	12.6928	11.45586682	4.36816	10.1281	10.5107	11.5484	6.50637	6.18888	4153	4035	4046	1862	5020	4148	1686	3758	3913	4168	2189	2387
ENSMUSG00000017737	0.709863	0.566048	0.126875	0.470169	0.471685	0.144254164	0.996147	0.564026	0.209814	1.24124	0.906173	0.0512581	215	165	40	142	151	43	311	170	64	362	247	17
ENSMUSG00000017740	0.0355187	0.0523494	0.0850328	0.0617427	0.0557982	0.053810038	0.0886335	0.043466	0.0334718	0.0292779	0.0483843	0.0301999	23	33	56	40	38	34	58	28	22	18	28	20
ENSMUSG00000017747	6.77353	7.233	7.60312	6.82537	8.51793	7.192409214	7.69962	7.96191	8.26612	7.34382	8.4916	7.59282	1555	1592	1795	1561	2067	1597	1820	1812	1887	1626	1752	1795
ENSMUSG00000017754	4.41041	2.8374	3.01745	4.93688	3.01771	3.246816925	2.73788	2.53789	3.05173	3.38085	3.58642	3.79533	966	597	679	1075	699	687	617	552	664	713	705	855
ENSMUSG00000017756	4.3069	2.86972	2.82373	4.60113	3.3344	3.073195539	3.06561	3.51213	3.86369	3.36891	2.87421	3.30866	4657	2976	3139	4950	3810	3215	3414	3765	4155	3513	2794	3683
ENSMUSG00000017760	22.6579	20.4371	16.6066	23.2153	23.8663	19.92053275	23.271	20.3923	18.3298	26.1396	26.0842	23.0196	9116	7881	6867	9290	10139	7750	9637	8130	7331	10133	9421	9533
ENSMUSG00000017764	5.61902	6.00684	5.25426	5.36717	5.93147	5.762658661	6.44872	5.61375	5.50874	5.25137	6.59478	6.21482	1333	1366	1282	1267	1486	1322	1575	1320	1299	1201	1405	1517
ENSMUSG00000017765	23.3752	24.1196	21.7851	25.7461	28.2668	25.21445703	20.4678	22.7324	22.4465	24.3417	24.702	24.4516	8530	8439	8171	9347	10895	8898	7687	8222	8144	8563	8095	9185
ENSMUSG00000017767	0.0387502	0.0001	0.0377045	0.0001	0.0001	0.0001	0.0141439	0.0001	0.0001	0.0001	0.0001	0.0377332	4	0	4	0	0	0	2	0	0	0	0	4
ENSMUSG00000017774	92.6704	98.8079	94.4884	97.2408	107.807	103.2525785	81.9297	96.2481	95.7039	86.1315	93.4065	96.503	52038	53190	54528	54322	63938	56067	47354	53560	53421	46620	47098	55780
ENSMUSG00000017776	17.4703	50.5296	53.696	27.6367	49.9985	50.70935196	50.0314	51.7975	55.2225	47.3405	46.7882	50.3938	7049	19539	22258	11091	21300	19779	20771	20704	22142	18406	16947	20923
ENSMUSG00000017778	83.2415	96.5076	85.5941	86.7143	81.5283	88.07049023	99.5593	89.7714	89.9387	95.6738	96.3214	93.1564	8030	8924	8485	8321	8306	8214	9884	8581	8623	8896	8343	9249
ENSMUSG00000017781	50.1372	41.8805	47.865	36.4143	38.6425	45.52956006	52.9107	41.2515	49.4765	51.3359	50.8746	51.809	17653	14137	17320	12757	14371	15502	19175	14394	17317	17423	16084	18778
ENSMUSG00000017801	15.7754	13.1698	12.8615	12.8399	14.6705	13.43040224	10.2191	14.648	15.4723	13.8288	16.2468	15.6721	2692	2154	2256	2180	2645	2218	1797	2478	2625	2276	2491	2752
ENSMUSG00000017802	28.0168	27.9199	28.2912	25.6525	27.3924	27.21385254	27.1234	28.7638	28.4735	28.9833	6.31002	28.6011	8576	8193	8900	7812	8856	8055	8546	8725	8664	8551	1736	9013
ENSMUSG00000017817	0.773581	0.556049	0.211409	0.589241	0.445242	0.402647804	1.11411	0.342049	0.690937	1.30576	0.403164	0.664802	281	195	79	213	171	142	417	123	250	458	132	249
ENSMUSG00000017830	0.853233	1.05671	0.5198	0.920444	0.777865	0.764157866	0.660483	0.590955	0.574733	0.83543	0.783262	0.558198	241	285	151	257	231	209	191	165	162	227	198	163
ENSMUSG00000017831	19.3603	19.8065	24.8519	19.7235	19.6987	23.66828564	23.6432	21.2431	23.0806	20.696	21.1691	21.8354	8700	8533	11478	8819	9350	10286	10936	9460	10310	8965	8543	10101
ENSMUSG00000017832	0.0473867	0.251638	0.118203	0.0001	0.32955	0.134531129	0.0295052	0.0610743	0.0827699	0.0630132	0.202455	0.211127	3	15	8	0	22	9	2	4	6	4	13	14
ENSMUSG00000017837	11.5537	11.6973	11.5594	11.7451	12.1139	11.75623356	11.0109	12.1154	11.1323	12.3301	13.7125	13.237	3526	3423	3626	3567	3907	3471	3460	3665	3377	3629	3759	4160
ENSMUSG00000017843	12.4303	11.6858	11.704	11.625	12.5284	11.39933789	10.8665	10.9513	10.7705	12.5229	11.7118	11.9167	8786	7918	8502	8175	9354	7792	7906	7672	7568	8533	7434	8669
ENSMUSG00000017858	14.6158	14.3066	13.495	13.8042	14.8091	14.02236434	13.9838	14.0025	14.5138	13.2207	14.6056	14.5289	3494	3278	3315	3283	3739	3242	3441	3317	3449	3047	3136	3575
ENSMUSG00000017861	2.45913	2.15133	1.65436	2.54776	1.99701	1.85171817	1.30682	1.64078	1.93428	1.32408	1.08267	1.86626	974	818	674	1003	835	710	533	645	762	507	386	760
ENSMUSG00000017868	0.177956	0.133689	0.158755	0.153884	0.238133	0.199424993	0.193154	0.308951	0.253591	0.146229	0.163788	0.346029	52	39	48	45	74	57	58	91	75	42	43	104
ENSMUSG00000017897	45.7633	45.4177	40.3554	41.993	41.6293	40.618489	34.8215	46.2851	46.6231	35.8339	49.2476	45.4334	11565	11003	10480	10556	11111	9926	9058	11590	11714	8729	11176	11819
ENSMUSG00000017922	0.0001	0.0001	0.0001	0.0001	0.0001	0.0001	0.0001	0.0001	0.0001	0.0001	0.0001	0.0001	0	0	0	0	0	0	0	0	0	0	0	0
ENSMUSG00000017929	10.2536	9.40436	6.36265	10.1058	10.9368	7.213599482	10.2385	5.91902	7.51147	11.7623	5.86773	7.76849	3767	3313	2403	3695	4244	2563	3872	2155	2743	4165	1937	2938
ENSMUSG00000017943	0.170862	0.244791	0.353394	0.332155	0.147494	0.113284012	0.129885	0.246568	0.301721	0.288925	0.312792	0.33444	38	52	81	73	35	25	30	55	66	62	63	76
ENSMUSG00000017950	0.109476	0.0761525	0.0444367	0.259573	0.0800284	0.032466543	0.0709584	0.143413	0.11003	0.0852794	0.091331	0.115129	46	31	19	107	35	13	31	59	46	34	34	49
ENSMUSG00000017969	12.668	39.5655	14.9303	11.9649	40.8771	15.48388407	30.2553	14.1485	20.3373	35.481	17.215	20.1951	2774	8303	3360	2607	9451	3280	6818	3071	4425	7488	3385	4552
ENSMUSG00000017978	2.04523	2.07979	2.26895	2.50809	1.95824	2.137501983	1.43495	2.1747	1.94675	1.73054	2.17886	2.08808	1671	1631	1907	2038	1691	1691	1208	1761	1582	1363	1601	1758
ENSMUSG00000017999	18.2316	17.833	17.3636	18.9599	18.606	18.12691616	17.6354	17.0754	16.3074	17.427	17.8923	18.0029	7491	7024	7333	7749	8074	7202	7460	6953	6661	6902	6601	7615
ENSMUSG00000018001	2.9248	2.71061	2.81637	3.13244	3.03001	2.696046722	3.27582	2.61511	2.67741	3.26717	2.52792	2.58633	2355	2092	2330	2509	2577	2099	2714	2087	2143	2535	1828	2143
ENSMUSG00000018008	1.65396	0.209744	0.452762	2.30827	0.566844	0.733187231	2.04776	0.405574	0.0842774	2.7238	0.486192	0.225936	1069	133	303	1482	390	460	1362	263	55	1694	283	153
ENSMUSG00000018012	20.7579	22.435	20.0803	22.009	21.1272	23.34278593	15.052	21.1455	20.0268	19.8433	24.2038	20.779	2290	2373	2277	2416	2461	2490	1709	2311	2196	2110	2397	2359
ENSMUSG00000018040	22.0252	22.944	22.4053	21.1948	21.2332	21.94202369	22.787	21.0631	20.985	20.6294	23.2441	22.4576	10164	10151	10626	9730	10350	9792	10823	9633	9627	9177	9631	10668
ENSMUSG00000018042	74.5756	80.0768	72.1472	84.3212	99.6601	87.50960951	68.3996	75.7021	77.032	81.5772	98.2991	94.9493	27331	28134	27174	30744	38577	31014	25803	27495	28064	28819	32348	35820
ENSMUSG00000018068	2.71206	2.51413	2.73134	2.66079	2.85787	2.498690692	2.4495	2.67168	2.88318	2.35803	2.17899	2.52907	2457	2184	2543	2399	2735	2190	2286	2401	2597	2059	1775	2359
ENSMUSG00000018076	3.31731	2.81928	3.35945	3.40739	2.86681	3.654129611	4.03113	3.64004	3.21014	3.49439	2.60717	2.87341	4365	3557	4544	4461	3986	4651	5460	4748	4200	4432	3081	3893
ENSMUSG00000018102	48.646	46.2576	52.3005	51.5593	44.6959	58.155884	46.4314	46.8394	56.7608	56.4609	65.4176	73.8561	4795	4372	5299	5056	4654	5544	4711	4576	5562	5365	5790	7494
ENSMUSG00000018126	0.535656	0.20821	0.31591	0.469047	0.336634	0.350612962	0.341053	0.252666	0.438625	0.448879	0.243337	0.363863	126	48	77	109	85	80	83	60	103	101	52	89
ENSMUSG00000018143	39.036	39.5042	44.2931	34.1023	33.2128	37.87400573	45.2301	44.6312	44.5985	37.5278	38.1482	38.1858	12986	12599	15143	11286	11670	12184	15487	14713	14748	12034	11396	13076
ENSMUSG00000018160	5.1691	5.97613	6.81418	4.45981	6.16168	4.846003812	5.37235	6.7637	6.41556	6.84534	5.28311	6.0455	3860	4278	5230	3315	4860	3499	4129	5006	4762	4929	3543	4648
ENSMUSG00000018166	36.3429	35.8116	40.2048	36.2178	39.1068	39.631958	36.4866	48.0193	37.6232	36.9372	42.495	38.1997	18643	17611	21196	18483	21188	19660	19265	24411	19185	18264	19574	20171
ENSMUSG00000018167	13.3102	13.6331	11.9574	14.6262	15.8501	14.72571876	10.8694	12.331	11.6746	13.2991	16.1765	13.6107	4040	3967	3731	4417	5081	4322	3397	3709	3523	3891	4407	4253
ENSMUSG00000018168	1.40371	0.24566	0.496333	1.56425	0.179778	0.466838123	1.71367	0.31323	0.0854983	1.69532	0.201287	0.0548553	1050	177	382	1163	143	339	1318	233	64	1222	136	43
ENSMUSG00000018169	1.61143	0.436918	0.409089	2.03503	0.398778	0.739644461	1.7546	0.375861	0.0612453	1.83749	0.304639	0.233639	391	104	103	492	103	175	439	91	16	431	67	59
ENSMUSG00000018171	47.8157	48.5773	48.2203	46.7515	47.8707	47.43833486	48.2998	46.094	44.9183	46.6975	43.6947	44.0635	15749	15339	16324	15319	16652	15110	16374	15046	14707	14826	12922	14939
ENSMUSG00000018189	13.5133	13.5878	14.3175	12.9593	13.8734	14.12830661	14.067	13.724	13.3509	15.1518	13.1896	13.6554	3370	3249	3668	3214	3653	3407	3610	3391	3309	3642	2952	3506
ENSMUSG00000018196	2.07154	2.30344	2.14556	2.25961	2.31283	2.200068848	2.18294	2.38299	2.08435	2.23303	2.18686	2.41028	1555	1656	1654	1686	1833	1598	1686	1773	1555	1618	1474	1861
ENSMUSG00000018199	5.79471	5.73093	5.98309	6.73083	6.43362	7.161720117	5.95873	6.19507	5.16689	6.14027	5.00188	5.71856	4715	4470	5004	5448	5529	5635	4990	4995	4180	4816	3655	4789
ENSMUSG00000018209	17.5671	12.9937	14.8655	16.865	13.1636	14.12196547	18.4561	15.1787	13.3403	17.6678	12.8364	13.0642	8779	6226	7636	8384	6949	6825	9493	7518	6628	8511	5761	6721
ENSMUSG00000018211	0.0001	0.0595767	0.0001	0.0001	0.0001	0.0001	0.0001	0.0001	0.0001	0.0001	0.0001	0.0001	0	3	0	0	0	0	0	0	0	0	0	0
ENSMUSG00000018217	18.3697	25.2809	19.7079	22.8965	32.1061	27.57999632	15.2024	14.3812	15.1641	18.6007	23.9202	22.4915	3689	4866	4067	4574	6808	5355	3142	2862	3027	3599	4313	4648
ENSMUSG00000018238	0.328304	0.300772	0.695446	0.644736	0.305728	0.656451576	0.48982	0.467672	0.471133	0.18293	0.283482	0.87782	58	51	125	112	57	111	89	81	83	32	45	158
ENSMUSG00000018239	8.65538	11.7042	10.7178	7.33933	10.7121	10.2613609	11.0167	9.85892	9.1094	11.339	9.02689	10.6108	1028	1332	1307	867	1343	1178	1346	1160	1075	1298	963	1297
ENSMUSG00000018259	0.0001	0.0001	0.0001	0.0001	0.0001	0.0001	0.0001	0.0001	0.0001	0.0001	0.0001	0.0001	0	0	0	0	0	0	0	0	0	0	0	0
ENSMUSG00000018263	0.0626167	0.2352	0.0550042	0.160209	0.178486	0.058092853	0.266616	0.133221	0.211168	0.295338	0.0629919	0.219922	25	91	23	65	77	23	111	54	85	115	23	91
ENSMUSG00000018286	112.522	123.683	115.386	108.73	114.288	108.1749638	111.131	120.012	117.454	113.246	123.661	118.038	17963	18927	18930	17268	19269	16699	18260	18985	18638	17425	17726	19396
ENSMUSG00000018287	29.7347	30.5747	27.0329	30.1294	34.8331	28.37138895	28.6561	26.7684	28.0818	28.1221	33.0709	29.1626	3754	3701	3508	3784	4644	3463	3725	3349	3525	3423	3749	3789
ENSMUSG00000018293	321.482	314.426	280.419	292.57	244.817	270.9942945	315.586	226.82	292.338	329.445	303.054	321.221	65926	61814	59100	59689	53027	53741	66613	46096	59595	65122	55804	67808
ENSMUSG00000018322	14.139	13.2406	13.0431	13.1309	14.0593	12.37581953	13.567	13.051	12.6688	13.4546	12.6022	13.8314	3666	3292	3475	3387	3851	3104	3621	3354	3266	3364	2934	3691
ENSMUSG00000018326	78.7515	82.6316	80.712	75.9744	75.2946	74.46290384	75.8009	75.4869	80.8694	74.4079	74.5249	75.8744	22710	22844	23921	21797	22933	20765	22500	21573	23183	20684	19298	22523
ENSMUSG00000018334	1.05464	0.734476	0.820782	0.690561	0.706153	0.511852813	1.0438	0.649427	0.664423	0.807416	0.427734	0.450344	640	427	512	417	452	301	651	390	401	472	233	281
ENSMUSG00000018339	4.11795	3.63893	2.55254	4.10834	4.81257	2.769412787	4.67385	3.47818	3.48985	5.42253	3.87106	5.07728	638	540	406	633	788	414	745	533	538	809	538	809
ENSMUSG00000018340	69.0067	69.2062	58.2191	72.8637	83.0607	70.34786811	52.5313	62.2884	60.1325	61.4817	80.856	75.8075	17241	16577	14949	18111	21918	16997	13510	15423	14935	14807	18139	19497
ENSMUSG00000018341	0.438459	0.067672	0.132619	0.487633	0.0491873	0.166558015	0.158751	0.100177	0.0437215	0.419924	0.0790551	0.0001	143	21	45	158	17	53	54	33	15	132	23	0
ENSMUSG00000018347	7.60807	6.18857	7.52458	6.8394	7.73197	7.066793086	6.89964	7.30149	6.46292	7.34801	7.52512	6.47572	1539	1201	1565	1377	1652	1382	1437	1464	1300	1433	1367	1349
ENSMUSG00000018362	49.7182	41.8624	42.086	41.684	34.6275	40.6233824	45.9632	55.9882	62.5947	45.208	50.1201	56.532	12183	9835	10598	10162	8963	9626	11592	13593	15246	10678	11029	14258
ENSMUSG00000018363	16.8645	18.6592	17.3943	17.5306	18.2664	15.34430364	17.8553	15.6019	16.5061	18.3048	13.2246	14.8717	8863	9401	9394	9167	10138	7799	9659	8126	8624	9273	6241	8047
ENSMUSG00000018372	2.92748	3.09599	2.65259	3.09125	2.85334	2.534909117	2.94421	2.85453	3.1463	2.96546	2.91928	2.56755	1051	1067	980	1104	1082	881	1087	1016	1123	1026	942	951
ENSMUSG00000018377	13.6725	13.7553	13.2205	13.7294	13.824	13.12248201	14.2596	12.9831	13.6683	15.3491	12.3801	13.1191	5365	5174	5331	5360	5730	4980	5759	5048	5331	5805	4362	5299
ENSMUSG00000018378	1.83967	1.38329	0.933906	2.3544	1.32498	1.736794946	1.27681	1.07799	1.3916	1.23259	1.21089	1.30958	911	657	476	1158	693	831	651	529	685	589	540	667
ENSMUSG00000018379	12.448	16.1761	13.322	12.1501	12.1004	12.65373828	12.2117	11.8407	12.3642	11.1276	10.0566	11.1331	6063	7553	6669	5887	6227	5961	6124	5716	5986	5225	4400	5582
ENSMUSG00000018381	1.6007	0.848733	1.22248	1.23841	1.04259	1.110451046	1.18364	0.991103	0.472962	1.69146	1.51679	1.38567	568	289	445	437	390	381	433	348	167	578	483	506
ENSMUSG00000018387	0.422777	0.86837	0.678046	0.620565	1.20043	1.039078608	0.698795	0.847704	0.687321	0.810897	0.954951	0.856895	167	328	275	244	500	396	285	331	271	308	338	347
ENSMUSG00000018395	12.8097	11.0769	12.0342	13.5533	11.3926	12.55331669	9.96689	11.9718	12.8605	9.50053	11.5937	11.6088	3919	3249	3782	4125	3682	3715	3138	3630	3912	2802	3185	3656
ENSMUSG00000018398	13.077	13.7821	13.168	11.7718	13.5494	12.82239075	12.1547	13.8822	13.5129	11.7814	12.7384	12.6115	6790	6860	7027	6080	7429	6439	6495	7143	6975	5897	5939	6740
ENSMUSG00000018401	19.8637	20.9612	21.9823	21.6624	21.9778	24.47363715	21.1725	22.4576	21.7574	21.7792	21.8827	22.6897	10570	10694	12024	11469	12352	12595	11599	11844	11510	11172	10457	12430
ENSMUSG00000018405	3.17923	3.06111	2.49261	3.68979	2.96404	2.570111833	3.04926	2.32284	2.64063	3.0812	2.84443	3.39034	779	719	628	898	767	610	769	564	644	727	626	855
ENSMUSG00000018411	0.0528692	0.0198071	0.0592784	0.0312115	0.00277194	0.017265038	0.0113575	0.0194314	0.0353425	0.0239109	0.0130422	0.00518539	35	13	41	22	3	11	9	13	23	15	8	4
ENSMUSG00000018412	12.4818	11.1667	13.2097	12.1402	7.02473	13.57588371	13.7994	13.2068	12.3092	12.35	11.4108	11.0199	7318	6277	7960	7082	4350	7697	8327	7674	7175	6980	6007	6651
ENSMUSG00000018415	7.53134	6.97827	7.14684	7.5521	6.96942	6.236602474	7.26542	6.81487	7.61581	7.07795	7.30868	7.06569	3124	2776	3047	3117	3054	2502	3103	2802	3140	2831	2723	3017
ENSMUSG00000018417	20.1552	18.7777	21.8745	23.4204	26.5529	24.91631944	17.6149	21.6121	20.8288	19.874	23.368	23.761	18552	16571	20693	21446	25811	22177	16689	19715	19056	17633	19313	22513
ENSMUSG00000018425	13.843	12.9324	14.5929	13.2712	13.4364	13.29010438	13.2345	14.9353	14.2887	13.9354	13.449	13.04	4998	4476	5415	4767	5123	4640	4918	5343	5128	4849	4360	4846
ENSMUSG00000018427	1.89587	2.24593	1.65315	2.0652	2.46749	1.77125	2.14585	2.53181	2.23822	2.43171	2.30823	2.25707	784	890	703	850	1078	708	913	1037	920	969	857	961
ENSMUSG00000018428	9.48789	9.36991	9.20271	7.31911	9.66696	9.625508029	9.44158	9.8002	9.51331	10.6043	9.20035	7.22541	3552	3364	3541	2727	3824	3487	3639	3637	3542	3829	3094	2786
ENSMUSG00000018433	8.54583	8.31214	8.41947	8.14419	8.60135	9.161381729	7.80642	8.04918	8.33647	8.68156	8.15885	7.9569	3905	3643	3956	3703	4152	4049	3673	3646	3789	3824	3349	3745
ENSMUSG00000018442	7.4169	9.06165	6.29218	7.84879	8.95848	8.431992153	8.39101	7.26054	7.48733	9.14268	9.26253	8.58307	5093	5966	4440	5363	6496	5600	5930	4941	5112	6051	5710	6066
ENSMUSG00000018446	40.1095	44.918	41.8399	41.0744	36.9942	37.27245023	42.7663	33.9356	41.3157	38.3159	36.2704	38.5312	9665	10377	10362	9848	9416	8687	10609	8105	9898	8901	7850	9558
ENSMUSG00000018449	3.25529	4.08109	3.28334	3.57179	3.665	3.305800977	3.63734	3.85326	3.14677	3.61306	3.90233	3.87369	793	953	822	867	945	780	913	931	764	849	854	972
ENSMUSG00000018451	0.088864	0.030789	0.458504	0.144242	0.23914	0.164627	0.126224	0.153207	0.074813	0.123126	0.108731	0.114811	12	4	61	19	33	21	17	20	10	16	13	16
ENSMUSG00000018459	0.0405286	0.0176409	0.0409345	0.00846976	0.0654592	0.008744201	0.0695671	0.0752562	0.0660424	0.0739736	0.0423103	0.040723	19	8	19	4	32	4	32	34	30	32	17	19
ENSMUSG00000018470	0.0769054	0.00917461	0.0422477	0.0647779	0.0290422	0.063327751	0.080463	0.0310628	0.015484	0.0956937	0.0425498	0.109598	19	3	11	16	8	15	21	8	4	23	10	28
ENSMUSG00000018474	9.55807	8.4961	7.21342	10.9109	9.88853	8.383591822	10.1316	9.07065	9.88855	10.1978	8.62003	9.53365	6885	5868	5342	7818	7522	5841	7513	6477	7080	7080	5576	7069
ENSMUSG00000018476	7.48338	6.42112	7.67484	7.72148	6.75297	7.950495507	9.17261	8.01239	7.57451	8.29022	6.18889	6.99857	4438	3651	4678	4556	4230	4559	5599	4709	4466	4740	3296	4273
ENSMUSG00000018479	0.27299	0.277215	0.170786	0.0001	0.198728	0.176719749	0.0838245	0.17841	0.176849	0.0001	0.320819	0.148857	24	23	15	0	18	15	8	15	15	0	25	14
ENSMUSG00000018481	14.8795	15.4618	17.2659	15.4502	15.9274	16.481768	15.9911	16.4811	15.2946	14.2113	13.5607	14.4337	8200	8169	9779	8471	9271	8784	9071	9001	8379	7549	6711	8188
ENSMUSG00000018486	0.009761	0.0001	0.0001	0.0001	0.0001	0.0001	0.0001	0.0001	0.0001	0.0001	0.0001	0.0001	4	0	0	0	0	0	0	0	0	0	0	0
ENSMUSG00000018500	23.9847	27.2367	28.5352	21.1738	25.8026	26.462067	24.1928	29.4835	23.9956	22.8508	32.1391	25.0991	3774	4108	4614	3314	4288	4026	3918	4597	3753	3466	4540	4065
ENSMUSG00000018501	10.8242	8.61714	9.4842	10.7185	10.5317	10.16937635	10.1494	10.7756	10.1935	10.0303	8.73144	9.31318	11835	9036	10660	11660	12162	10754	11423	11674	11080	10572	8580	10482
ENSMUSG00000018507	3.58912	2.63451	3.7465	4.48953	3.35236	5.126361613	4.03141	3.03502	2.38075	5.14798	4.76395	3.80887	1374	968	1474	1711	1356	1897	1589	1152	906	1899	1638	1500
ENSMUSG00000018509	8.49684	8.61183	7.82465	8.55759	7.41907	7.100884013	8.30661	8.3268	9.93894	8.33799	9.52747	8.42274	1313	1277	1243	1316	1212	1063	1322	1277	1527	1244	1323	1340
ENSMUSG00000018537	3.79112	4.02345	5.60436	6.08215	4.29618	3.429595137	5.27526	3.41044	3.62451	3.62159	4.24976	3.83489	1143	1164	1735	1821	1366	1000	1634	1018	1085	1052	1149	1189
ENSMUSG00000018541	4.63962	4.96261	4.85219	4.80468	4.98477	4.948348854	5.29285	5.51401	4.85414	4.75945	4.69329	5.02686	2000	2052	2150	2061	2271	2064	2348	2357	2082	1979	1818	2231
ENSMUSG00000018543	1.88102	1.56476	2.22064	1.31515	0.820221	1.327848	1.75953	1.74243	2.28297	1.74341	1.03652	1.43561	101	80	122	70	47	69	97	92	121	90	50	79
ENSMUSG00000018547	6.0762	5.74783	4.6581	6.64031	5.19155	5.171783368	6.85426	4.99102	5.3194	7.31783	3.90514	4.74949	2697	2446	2125	2932	2434	2220	3132	2195	2347	3130	1556	2170
ENSMUSG00000018548	7.98348	6.92173	6.98814	8.1063	6.95498	6.77874101	5.73467	6.58998	6.77303	5.84067	5.97001	6.05304	4912	4083	4419	4962	4520	4034	3633	4018	4143	3465	3298	3835
ENSMUSG00000018554	0.186987	0.197037	0.275131	0.324724	0.368679	0.341854415	0.202341	0.126299	0.128796	0.219633	0.204553	0.328592	31	31	47	53	64	55	34	21	21	35	31	55
ENSMUSG00000018559	36.2714	42.085	33.5279	37.702	39.3474	33.45520438	33.5088	36.7673	35.6969	39.375	39.2607	37.8579	6750	7508	6412	6980	7734	6021	6419	6780	6604	7063	6560	7252
ENSMUSG00000018565	20.1695	29.0422	24.9555	25.8675	23.0179	20.88639877	21.9379	27.8714	21.6798	23.2945	31.4607	29.2982	3950	5450	5021	5038	4761	3956	4422	5406	4220	4395	5529	5903
ENSMUSG00000018566	0.0253136	0.03963	0.0246737	0.0254889	0.0001	0.0001	0.0962729	0.0001	0.0250112	0.0854508	0.0333475	0.0431105	8	12	8	8	0	0	30	0	8	25	9	14
ENSMUSG00000018567	181.583	201.287	185.298	202.087	218.69	196.1387796	188.209	203.18	188.281	221.705	257.085	235.54	28552	30341	29943	31613	36319	29823	30461	31661	29429	33603	36299	38124
ENSMUSG00000018569	114.473	104.803	104.206	109.333	100.924	106.2875138	68.7638	97.2008	93.6803	83.4221	113.598	102.747	19015	16689	17791	18070	17708	17074	11758	16003	15469	13359	16944	17569
ENSMUSG00000018570	0.562595	0.207855	0.228929	0.317429	0.460831	0.425776841	0.243271	0.162418	0.112056	0.346901	0.423311	0.409766	116	43	50	67	101	85	53	33	23	69	77	88
ENSMUSG00000018572	19.2106	18.0697	14.7182	18.1934	13.5038	17.59086261	16.2818	17.9894	13.2622	18.4938	14.7849	14.792	5364	4838	4225	5055	3983	4752	4679	4978	3683	4979	3708	4253
ENSMUSG00000018574	31.665	33.4186	27.9109	33.4244	37.4433	30.98766569	29.4995	34.7241	34.0347	29.5623	41.1411	38.4178	7255	7340	6572	7619	9061	6867	6957	7884	7751	6530	8464	9060
ENSMUSG00000018581	1.10121	0.636194	0.607931	1.38509	0.722145	0.681359301	0.510823	0.647724	0.744081	0.537632	0.449621	0.611994	1360	753	772	1701	942	814	651	792	913	640	499	779
ENSMUSG00000018583	35.6414	35.6173	34.9869	31.9799	31.4219	30.28936556	33.3485	31.9294	32.9454	31.0952	28.4185	30.074	21468	20567	21658	19164	19990	17643	20676	19060	19727	18055	15371	18647
ENSMUSG00000018585	77.1164	90.7548	70.9343	85.9206	85.7387	71.628517	88.9797	79.9758	72.5629	97.8941	89.0922	86.6237	3558	4014	3363	3944	4178	3196	4226	3656	3328	4353	3691	4114
ENSMUSG00000018589	0.0001	0.0001	0.0001	0.0001	0.0001	0.0001	0.156312	0.0001	0.0001	0.184371	0.0001	0.0001	0	0	0	0	0	0	44	0	0	48	0	0
ENSMUSG00000018593	79.9876	124.616	86.9654	115.371	193.493	134.5022009	80.5905	77.4039	94.4128	124.888	135.621	143.966	25839	38589	28871	37074	66012	42013	26796	24780	30316	38886	39337	47870
ENSMUSG00000018595	0.0001	0.0001	0.0001	0.0001	0.0001	0.0001	0.0249572	0.0118177	0.0001	0.0198486	0.0001	0.0001	0	0	0	0	0	0	5	3	0	4	0	0
ENSMUSG00000018599	6.57452	7.1085	6.9322	7.66331	6.3519	6.708040753	7.01644	8.52142	7.5405	7.1648	8.30004	7.78957	1524	1579	1651	1767	1556	1504	1674	1957	1737	1601	1727	1858
ENSMUSG00000018604	0.215766	0.284564	0.19287	0.247782	0.335479	0.157267854	0.470149	0.115452	0.247288	0.440512	0.188188	0.201695	124	156	114	140	201	88	275	65	140	241	96	119
ENSMUSG00000018620	0.0001	0.0001	0.0001	0.0001	0.012702	0.0001	0.012988	0.013489	0.0001	0.0001	0.0001	0.0001	0	0	0	0	4	0	4	4	0	0	0	0
ENSMUSG00000018623	0.0001	0.064605	0.0001	0.0001	0.0001	0.0001	0.0001	0.0001	0.0001	0.0001	0.0001	0.0001	0	6	0	0	0	0	0	0	0	0	0	0
ENSMUSG00000018634	0.0001	0.0001	0.0001	0.0001	0.0001	0.0001	0.0001	0.0001	0.0001	0.0001	0.019963	0.0001	0	0	0	0	0	0	0	0	0	0	4	0
ENSMUSG00000018648	10.8705	18.5348	19.3	13.9216	26.5138	24.95483949	10.4254	11.2397	17.0631	11.6676	24.5474	25.8741	1804	2949	3292	2300	4647	4004	1783	1849	2816	1868	3659	4419
ENSMUSG00000018651	5.16795	5.39915	4.99738	5.31469	6.22083	5.842386711	4.59791	4.58303	5.25209	5.68937	5.44249	4.8499	1314	1316	1305	1343	1668	1435	1202	1153	1326	1393	1241	1268
ENSMUSG00000018654	1.25202	0.709369	0.915861	3.52669	0.676558	0.300412066	3.75886	0.809016	0.425058	3.40971	0.716532	0.27842	617	337	465	1729	353	145	1908	395	209	1620	320	142
ENSMUSG00000018656	0.0001	0.0001	0.010837	0.0001	0.0001	0.0001	0.0001	0.0120525	0.0001	0.0123911	0.0265563	0.0001	0	0	4	0	0	0	0	4	0	4	8	0
ENSMUSG00000018659	11.6398	12.3956	11.1926	11.2444	11.8722	12.3534287	10.7285	12.7098	12.1134	12.2503	14.2895	12.7755	2904	2965	2869	2791	3129	2980	2755	3143	3005	2946	3201	3282
ENSMUSG00000018661	7.00624	6.6811	6.57247	7.44489	6.57515	6.978226806	6.25788	6.45768	7.44758	6.13054	6.55948	7.05675	2982	2727	2876	3152	2956	2872	2743	2725	3150	2515	2507	3092
ENSMUSG00000018666	18.7907	17.8136	16.2699	16.6333	17.6372	15.73916729	16.859	16.1609	16.5733	15.6295	16.5227	17.4785	6849	6225	6094	6031	6790	5547	6324	5837	6006	5492	5407	6559
ENSMUSG00000018669	6.32427	6.18811	5.49715	5.78546	5.39926	5.277548776	4.92551	4.88571	4.55064	5.25175	5.30374	6.96686	2060	1933	1841	1876	1858	1664	1655	1579	1475	1651	1551	2336
ENSMUSG00000018672	1.3781	1.93112	1.32347	1.97248	2.41866	2.166695516	2.00378	1.06757	1.61909	2.56027	2.01001	2.10897	262	350	258	373	483	397	390	201	305	467	342	410
ENSMUSG00000018677	27.3218	28.6335	24.8929	28.5182	31.0338	28.87216209	26.9085	28.9989	32.7664	28.117	37.6795	32.0623	6426	6457	6018	6672	7709	6566	6514	6759	7660	6374	7957	7761
ENSMUSG00000018678	5.31353	5.38066	4.38827	5.27769	5.4606	5.482865949	5.81377	5.277	5.51523	5.64046	5.37519	5.16301	1547	1503	1313	1529	1679	1544	1743	1524	1596	1583	1405	1548
ENSMUSG00000018697	15.5753	15.9957	14.9467	15.3012	15.4631	14.2435332	13.0741	14.2029	13.9524	15.0049	13.7008	13.8378	3811	3753	3760	3726	3998	3372	3294	3446	3395	3540	3012	3487
ENSMUSG00000018698	0.0001	0.0001	0.0105378	0.0001	0.0001	0.0001	0.0001	0.0001	0.0001	0.0001	0.0120603	0.0001	0	0	4	0	0	0	0	0	0	0	4	0
ENSMUSG00000018707	23.5296	18.1943	20.9763	25.3632	20.7444	20.86593018	21.9147	23.5433	20.4665	19.8409	16.4247	17.8555	31419	23292	28786	33693	29257	26944	30119	31153	27167	25538	19694	24544
ENSMUSG00000018727	0.0990683	0.0408153	0.0750881	0.0389536	0.0500393	0.135251977	0.0164969	0.0618572	0.0220055	0.0782865	0.0220631	0.0589526	19	8	15	8	11	26	4	12	5	16	4	12
ENSMUSG00000018733	3.43171	3.3742	3.80995	3.83618	3.79357	3.577165711	2.42735	3.96108	3.44762	2.48572	3.64447	3.93655	1038	977	1184	1153	1210	1046	755	1187	1036	726	988	1223
ENSMUSG00000018736	29.1431	27.48	29.5001	29.323	28.2541	29.78343099	28.5373	30.2044	30.4885	28.9733	32.5999	32.1717	8086	7310	8412	8094	8280	7990	8149	8305	8409	7749	8121	9188
ENSMUSG00000018740	1.89133	2.08533	1.64106	1.5156	2.07764	2.423480879	2.32882	2.0493	2.21733	2.14094	2.04172	2.11942	595	628	530	474	690	736	753	638	692	648	576	686
ENSMUSG00000018750	8.37316	8.7293	8.70562	8.86332	10.661	9.745322092	9.43513	9.56289	9.20589	10.0615	11.3454	9.88906	5797	5794	6195	6105	7796	6525	6723	6561	6335	6714	7053	7048
ENSMUSG00000018752	1.94594	2.24841	0.530046	2.33515	2.29253	1.323644879	2.77342	2.11217	2.47854	3.09982	1.88438	1.52831	372	412	104	443	463	245	545	400	471	570	324	301
ENSMUSG00000018761	10.7223	13.1078	11.0568	11.3574	15.094	11.04371584	11.0365	13.621	12.0392	12.5962	15.5231	16.0486	2217	2597	2348	2336	3293	2209	2347	2790	2474	2510	2882	3416
ENSMUSG00000018765	30.9502	30.4236	31.5726	29.8459	28.9708	28.4840587	31.6146	33.7717	33.4417	28.3757	30.7599	28.9403	9941	9369	10421	9537	9828	8848	10452	10750	10678	8787	8872	9570
ENSMUSG00000018770	85.8654	91.065	82.7865	87.805	89.1969	78.9443494	91.1473	84.8516	87.2221	92.9858	100.336	96.8332	15971	16238	15824	16246	17522	14199	17449	15640	16126	16670	16757	18539
ENSMUSG00000018774	35.1018	16.1214	17.4636	30.9339	17.9008	17.52407802	44.3503	18.4829	14.6046	40.9972	18.7456	14.9636	3763	1658	1925	3300	2028	1818	4895	1965	1557	4237	1805	1652
ENSMUSG00000018776	0.081667	0.028429	0.066204	0.05479	0.051516	0.140817	0.0790591	0.110007	0.082251	0.056448	0.076003	0.0353958	12	4	10	8	8	19	12	16	12	8	10	6
ENSMUSG00000018796	3.03884	1.84975	1.99583	2.47212	2.07493	2.165774812	2.21919	1.87512	1.51866	2.04323	1.97133	1.91153	2719	1588	1835	2201	1961	1874	2045	1663	1353	1763	1584	1762
ENSMUSG00000018800	2.47835	2.57678	2.58814	2.36142	2.46509	2.623200875	0.998995	0.920894	0.739247	0.750847	0.583704	0.785896	2418	2411	2596	2293	2543	2475	1004	893	717	707	512	792
ENSMUSG00000018809	1.92239	2.0066	2.06217	1.7033	1.77232	1.808303991	2.03495	2.18276	2.27886	1.97778	2.04962	1.58482	711	712	785	627	692	648	775	799	838	705	681	604
ENSMUSG00000018819	9.59689	2.25039	2.65489	8.06744	2.38563	2.627382907	9.93122	1.86322	0.801336	9.8619	2.04797	0.725797	4237	955	1207	3545	1116	1124	4513	819	356	4199	815	333
[truncated: 53,451 more rows]
